# Supplementary material for: Temporal patterns of roe deer traffic accidents: Effects of season, daytime and lunar phase
Source: PLoS One. 2021 Mar 30;16(3):e0249082. doi: 10.1371/journal.pone.0249082 (PMC8009364; doi:10.1371/journal.pone.0249082)
Supplement: S1 Data — (XLSX) [file pone.0249082.s002.xlsx]

## Sheet: Sheet1
year	season	month	DoWeek	LR5	LR3	Mond30	yday	moonday
2002	Aut	Dec	Fri	DL	DL	17	354	17
2002	Aut	Dec	Fri	DL	DL	17	354	17
2005	Aut	Dec	Tue	DL	DL	20	354	20
2002	Aut	Dec	Fri	DL	DL	17	354	17
2002	Aut	Dec	Fri	DL	DL	17	354	17
2002	Aut	Dec	Fri	DL	DL	17	354	17
2005	Aut	Dec	Tue	DL	DL	20	354	20
2006	Aut	Dec	Wed	DL	DL	1	354	1
2005	Win	Dec	Thu	DL	DL	22	356	22
2002	Win	Dec	Sun	DL	DL	19	356	19
2006	Win	Dec	Fri	DL	DL	3	356	3
2003	Win	Dec	Mon	DL	DL	30	356	30
2004	Aut	Dec	Fri	DL	DL	6	352	6
2003	Aut	Dec	Thu	DL	DL	26	352	26
2003	Aut	Dec	Thu	DL	DL	26	352	26
2004	Aut	Dec	Sat	DL	DL	7	353	7
2006	Aut	Dec	Tue	DL	DL	30	353	30
2002	Aut	Dec	Thu	DL	DL	16	353	16
2002	Aut	Dec	Thu	DL	DL	16	353	16
2004	Win	Dec	Fri	DL	DL	13	359	13
2002	Win	Dec	Tue	DL	DL	21	358	21
2002	Win	Dec	Tue	DL	DL	21	358	21
2002	Win	Dec	Tue	DL	DL	21	358	21
2005	Win	Dec	Sat	DL	DL	24	358	24
2005	Win	Dec	Sun	DL	DL	25	359	25
2006	Win	Dec	Mon	DL	DL	6	359	6
2005	Win	Dec	Sun	DL	DL	25	359	25
2006	Win	Dec	Mon	DL	DL	6	359	6
2006	Win	Dec	Mon	DL	DL	6	359	6
2002	Aut	Dec	Sat	DL	DL	18	355	18
2006	Aut	Dec	Thu	DL	DL	2	355	2
2006	Aut	Dec	Thu	DL	DL	2	355	2
2002	Aut	Dec	Sat	DL	DL	18	355	18
2002	Aut	Dec	Sat	DL	DL	18	355	18
2004	Win	Dec	Thu	DL	DL	12	358	12
2006	Win	Dec	Sat	DL	DL	4	357	4
2006	Win	Dec	Sat	DL	DL	4	357	4
2005	Win	Dec	Fri	DL	DL	23	357	23
2003	Win	Dec	Tue	DL	DL	1	357	1
2004	Win	Dec	Thu	DL	DL	12	358	12
2002	Win	Dec	Mon	DL	DL	20	357	20
2003	Win	Dec	Tue	DL	DL	1	357	1
2003	Win	Dec	Tue	DL	DL	1	357	1
2006	Win	Dec	Sat	DL	DL	4	357	4
2006	Win	Dec	Sat	DL	DL	4	357	4
2006	Win	Dec	Sat	DL	DL	4	357	4
2003	Win	Dec	Tue	DL	DL	1	357	1
2006	Aut	Dec	Sat	DL	DL	27	350	27
2006	Win	Dec	Tue	DL	DL	7	360	7
2005	Win	Dec	Mon	DL	DL	26	360	26
2006	Win	Dec	Tue	DL	DL	7	360	7
2003	Win	Dec	Fri	DL	DL	4	360	4
2006	Win	Dec	Tue	DL	DL	7	360	7
2006	Win	Dec	Tue	DL	DL	7	360	7
2006	Win	Dec	Tue	DL	DL	7	360	7
2005	Win	Dec	Mon	DL	DL	26	360	26
2003	Win	Dec	Fri	DL	DL	4	360	4
2002	Win	Dec	Fri	DL	DL	24	361	24
2002	Win	Dec	Fri	DL	DL	24	361	24
2003	Win	Dec	Sun	DL	DL	6	362	6
2004	Win	Dec	Tue	DL	DL	17	363	17
2002	Win	Dec	Sat	DL	DL	25	362	25
2002	Aut	Dec	Sat	DL	DL	11	348	11
2006	Aut	Dec	Thu	DL	DL	25	348	25
2004	Aut	Dec	Tue	DL	DL	3	349	3
2002	Aut	Dec	Sat	DL	DL	11	348	11
2002	Aut	Dec	Sat	DL	DL	11	348	11
2002	Aut	Dec	Sat	DL	DL	11	348	11
2002	Aut	Dec	Sat	DL	DL	11	348	11
2002	Aut	Dec	Sat	DL	DL	11	348	11
2004	Aut	Dec	Wed	DL	DL	4	350	4
2004	Aut	Dec	Wed	DL	DL	4	350	4
2005	Aut	Dec	Thu	DL	DL	15	349	15
2004	Aut	Dec	Wed	DL	DL	4	350	4
2006	Aut	Dec	Wed	DL	DL	24	347	24
2004	Aut	Dec	Mon	DL	DL	2	348	2
2003	Aut	Dec	Sat	DL	DL	21	347	21
2002	Aut	Dec	Fri	DL	DL	10	347	10
2003	Win	Dec	Mon	DL	DL	7	363	7
2004	Win	Dec	Thu	DL	DL	19	365	19
2002	Win	Dec	Mon	DL	DL	27	364	27
2004	Win	Dec	Thu	DL	DL	19	365	19
2006	Win	Dec	Sat	DL	DL	11	364	11
2003	Win	Dec	Tue	DL	DL	8	364	8
2002	Win	Dec	Mon	DL	DL	27	364	27
2004	Win	Dec	Thu	DL	DL	19	365	19
2004	Win	Dec	Thu	DL	DL	19	365	19
2002	Aut	Dec	Thu	DL	DL	9	346	9
2005	Aut	Dec	Mon	DL	DL	12	346	12
2003	Aut	Dec	Fri	DL	DL	20	346	20
2006	Aut	Dec	Tue	DL	DL	23	346	23
2005	Aut	Dec	Mon	DL	DL	12	346	12
2005	Aut	Dec	Mon	DL	DL	12	346	12
2004	Win	Dec	Fri	DL	DL	20	366	20
2003	Win	Dec	Wed	DL	DL	9	365	9
2006	Win	Dec	Sun	DL	DL	12	365	12
2004	Win	Dec	Fri	DL	DL	20	366	20
2005	Win	Dec	Sat	DL	DL	1	365	1
2002	Win	Dec	Tue	DL	DL	28	365	28
2006	Aut	Dec	Mon	DL	DL	22	345	22
2006	Aut	Dec	Mon	DL	DL	22	345	22
2002	Aut	Dec	Wed	DL	DL	8	345	8
2002	Aut	Dec	Wed	DL	DL	8	345	8
2003	Win	Jan	Wed	DL	DL	29	1	29
2006	Win	Jan	Sun	DL	DL	2	1	2
2005	Win	Jan	Sat	DL	DL	21	1	21
2005	Win	Jan	Sat	DL	DL	21	1	21
2005	Aut	Dec	Sat	DL	DL	10	344	10
2002	Aut	Dec	Tue	DL	DL	7	344	7
2004	Aut	Dec	Fri	DL	DL	29	345	29
2005	Aut	Dec	Sat	DL	DL	10	344	10
2004	Aut	Dec	Fri	DL	DL	29	345	29
2003	Aut	Dec	Wed	DL	DL	18	344	18
2003	Aut	Dec	Wed	DL	DL	18	344	18
2004	Aut	Dec	Fri	DL	DL	29	345	29
2005	Aut	Dec	Sat	DL	DL	10	344	10
2002	Aut	Dec	Tue	DL	DL	7	344	7
2003	Win	Jan	Thu	DL	DL	1	2	1
2003	Win	Jan	Thu	DL	DL	1	2	1
2004	Win	Jan	Fri	DL	DL	11	2	11
2006	Aut	Dec	Sat	DL	DL	20	343	20
2003	Aut	Dec	Tue	DL	DL	17	343	17
2003	Aut	Dec	Tue	DL	DL	17	343	17
2006	Aut	Dec	Sat	DL	DL	20	343	20
2006	Aut	Dec	Sat	DL	DL	20	343	20
2002	Win	Jan	Thu	DL	DL	21	3	21
2005	Win	Jan	Mon	DL	DL	23	3	23
2005	Win	Jan	Mon	DL	DL	23	3	23
2006	Win	Jan	Tue	DL	DL	4	3	4
2004	Win	Jan	Sat	DL	DL	12	3	12
2006	Aut	Dec	Fri	DL	DL	19	342	19
2006	Aut	Dec	Fri	DL	DL	19	342	19
2005	Aut	Dec	Thu	DL	DL	8	342	8
2006	Aut	Dec	Fri	DL	DL	19	342	19
2006	Aut	Dec	Fri	DL	DL	19	342	19
2006	Aut	Dec	Fri	DL	DL	19	342	19
2005	Aut	Dec	Thu	DL	DL	8	342	8
2004	Aut	Dec	Wed	DL	DL	27	343	27
2006	Aut	Dec	Fri	DL	DL	19	342	19
2003	Win	Jan	Sat	DL	DL	3	4	3
2002	Win	Jan	Fri	DL	DL	22	4	22
2003	Win	Jan	Sat	DL	DL	3	4	3
2002	Aut	Dec	Sat	DL	DL	4	341	4
2002	Aut	Dec	Sat	DL	DL	4	341	4
2002	Aut	Dec	Sat	DL	DL	4	341	4
2002	Aut	Dec	Sat	DL	DL	4	341	4
2002	Aut	Dec	Sat	DL	DL	4	341	4
2003	Aut	Dec	Sun	DL	DL	15	341	15
2003	Aut	Dec	Sun	DL	DL	15	341	15
2005	Win	Jan	Wed	DL	DL	25	5	25
2002	Win	Jan	Sat	DL	DL	23	5	23
2003	Win	Jan	Sun	DL	DL	4	5	4
2006	Win	Jan	Thu	DL	DL	6	5	6
2002	Win	Jan	Sat	DL	DL	23	5	23
2004	Win	Jan	Mon	DL	DL	14	5	14
2002	Win	Jan	Sat	DL	DL	23	5	23
2005	Aut	Dec	Tue	DL	DL	6	340	6
2004	Aut	Dec	Mon	DL	DL	25	341	25
2004	Aut	Dec	Mon	DL	DL	25	341	25
2002	Aut	Dec	Fri	DL	DL	3	340	3
2002	Aut	Dec	Thu	DL	DL	2	339	2
2006	Aut	Dec	Tue	DL	DL	16	339	16
2006	Aut	Dec	Tue	DL	DL	16	339	16
2002	Aut	Dec	Thu	DL	DL	2	339	2
2005	Aut	Dec	Mon	DL	DL	5	339	5
2005	Aut	Dec	Mon	DL	DL	5	339	5
2003	Aut	Dec	Fri	DL	DL	13	339	13
2003	Aut	Dec	Fri	DL	DL	13	339	13
2003	Aut	Dec	Fri	DL	DL	13	339	13
2002	Win	Jan	Sun	DL	DL	24	6	24
2004	Win	Jan	Tue	DL	DL	15	6	15
2002	Win	Jan	Sun	DL	DL	24	6	24
2002	Win	Jan	Mon	DL	DL	25	7	25
2005	Win	Jan	Fri	DL	DL	27	7	27
2005	Win	Jan	Fri	DL	DL	27	7	27
2002	Aut	Dec	Wed	DL	DL	1	338	1
2003	Aut	Dec	Thu	DL	DL	12	338	12
2002	Aut	Dec	Wed	DL	DL	1	338	1
2004	Aut	Dec	Sat	DL	DL	23	339	23
2005	Aut	Dec	Sun	DL	DL	4	338	4
2004	Aut	Dec	Sat	DL	DL	23	339	23
2005	Aut	Dec	Sun	DL	DL	4	338	4
2002	Aut	Dec	Wed	DL	DL	1	338	1
2006	Aut	Dec	Mon	DL	DL	15	338	15
2005	Win	Jan	Sat	DL	DL	28	8	28
2002	Win	Jan	Tue	DL	DL	26	8	26
2004	Win	Jan	Thu	DL	DL	17	8	17
2004	Win	Jan	Thu	DL	DL	17	8	17
2006	Aut	Dec	Sun	DL	DL	14	337	14
2004	Aut	Dec	Fri	DL	DL	22	338	22
2005	Aut	Dec	Sat	DL	DL	3	337	3
2005	Aut	Dec	Sat	DL	DL	3	337	3
2004	Aut	Dec	Fri	DL	DL	22	338	22
2006	Aut	Dec	Sun	DL	DL	14	337	14
2002	Win	Jan	Wed	DL	DL	27	9	27
2006	Win	Jan	Mon	DL	DL	10	9	10
2002	Win	Jan	Wed	DL	DL	27	9	27
2006	Win	Jan	Mon	DL	DL	10	9	10
2003	Win	Jan	Thu	DL	DL	8	9	8
2002	Win	Jan	Wed	DL	DL	27	9	27
2004	Aut	Dec	Thu	DL	DL	21	337	21
2002	Aut	Dec	Mon	DL	DL	29	336	29
2006	Aut	Dec	Sat	DL	DL	13	336	13
2002	Aut	Dec	Mon	DL	DL	29	336	29
2003	Aut	Dec	Tue	DL	DL	10	336	10
2006	Aut	Dec	Sat	DL	DL	13	336	13
2006	Aut	Dec	Sat	DL	DL	13	336	13
2004	Aut	Dec	Thu	DL	DL	21	337	21
2006	Aut	Dec	Sat	DL	DL	13	336	13
2002	Aut	Dec	Mon	DL	DL	29	336	29
2006	Aut	Dec	Sat	DL	DL	13	336	13
2005	Win	Jan	Mon	DL	DL	1	10	1
2006	Win	Jan	Tue	DL	DL	11	10	11
2002	Win	Jan	Thu	DL	DL	28	10	28
2004	Win	Jan	Sat	DL	DL	19	10	19
2002	Win	Jan	Thu	DL	DL	28	10	28
2003	Win	Jan	Fri	DL	DL	9	10	9
2004	Aut	Dec	Wed	DL	DL	20	336	20
2004	Aut	Dec	Wed	DL	DL	20	336	20
2005	Aut	Dec	Thu	DL	DL	1	335	1
2003	Aut	Dec	Mon	DL	DL	9	335	9
2003	Aut	Dec	Mon	DL	DL	9	335	9
2004	Aut	Dec	Wed	DL	DL	20	336	20
2004	Aut	Dec	Wed	DL	DL	20	336	20
2002	Aut	Dec	Sun	DL	DL	28	335	28
2004	Aut	Dec	Wed	DL	DL	20	336	20
2002	Win	Jan	Fri	DL	DL	29	11	29
2004	Win	Jan	Sun	DL	DL	20	11	20
2006	Aut	Nov	Thu	DL	DL	11	334	11
2003	Aut	Nov	Sun	DL	DL	8	334	8
2005	Aut	Nov	Wed	DL	DL	29	334	29
2002	Aut	Nov	Sat	DL	DL	27	334	27
2005	Aut	Nov	Wed	DL	DL	29	334	29
2003	Aut	Nov	Sun	DL	DL	8	334	8
2003	Win	Jan	Sun	DL	DL	11	12	11
2006	Win	Jan	Thu	DL	DL	13	12	13
2005	Win	Jan	Wed	DL	DL	3	12	3
2005	Aut	Nov	Tue	DL	DL	28	333	28
2002	Aut	Nov	Fri	DL	DL	26	333	26
2003	Aut	Nov	Sat	DL	DL	7	333	7
2006	Aut	Nov	Wed	DL	DL	10	333	10
2004	Aut	Nov	Mon	DL	DL	18	334	18
2005	Aut	Nov	Tue	DL	DL	28	333	28
2003	Aut	Nov	Sat	DL	DL	7	333	7
2002	Aut	Nov	Fri	DL	DL	26	333	26
2002	Aut	Nov	Fri	DL	DL	26	333	26
2003	Aut	Nov	Sat	DL	DL	7	333	7
2002	Aut	Nov	Fri	DL	DL	26	333	26
2003	Win	Jan	Mon	DL	DL	12	13	12
2005	Win	Jan	Thu	DL	DL	4	13	4
2005	Win	Jan	Thu	DL	DL	4	13	4
2005	Win	Jan	Thu	DL	DL	4	13	4
2003	Aut	Nov	Fri	DL	DL	6	332	6
2003	Aut	Nov	Fri	DL	DL	6	332	6
2002	Aut	Nov	Thu	DL	DL	25	332	25
2002	Aut	Nov	Thu	DL	DL	25	332	25
2006	Aut	Nov	Tue	DL	DL	9	332	9
2004	Aut	Nov	Sun	DL	DL	17	333	17
2003	Aut	Nov	Fri	DL	DL	6	332	6
2005	Win	Jan	Fri	DL	DL	5	14	5
2006	Win	Jan	Sat	DL	DL	15	14	15
2006	Win	Jan	Sat	DL	DL	15	14	15
2004	Win	Jan	Wed	DL	DL	23	14	23
2006	Win	Jan	Sat	DL	DL	15	14	15
2002	Win	Jan	Mon	DL	DL	2	14	2
2003	Aut	Nov	Thu	DL	DL	5	331	5
2003	Aut	Nov	Thu	DL	DL	5	331	5
2004	Aut	Nov	Sat	DL	DL	16	332	16
2004	Aut	Nov	Sat	DL	DL	16	332	16
2003	Aut	Nov	Thu	DL	DL	5	331	5
2003	Aut	Nov	Thu	DL	DL	5	331	5
2004	Aut	Nov	Sat	DL	DL	16	332	16
2002	Win	Jan	Tue	DL	DL	3	15	3
2004	Win	Jan	Thu	DL	DL	24	15	24
2004	Win	Jan	Thu	DL	DL	24	15	24
2004	Aut	Nov	Fri	DL	DL	15	331	15
2003	Aut	Nov	Wed	DL	DL	4	330	4
2006	Aut	Nov	Sun	DL	DL	7	330	7
2004	Aut	Nov	Fri	DL	DL	15	331	15
2003	Aut	Nov	Wed	DL	DL	4	330	4
2004	Aut	Nov	Fri	DL	DL	15	331	15
2004	Win	Jan	Fri	DL	DL	25	16	25
2005	Win	Jan	Sun	DL	DL	7	16	7
2003	Win	Jan	Thu	DL	DL	15	16	15
2006	Aut	Nov	Sat	DL	DL	6	329	6
2002	Aut	Nov	Mon	DL	DL	22	329	22
2002	Aut	Nov	Mon	DL	DL	22	329	22
2006	Aut	Nov	Sat	DL	DL	6	329	6
2006	Aut	Nov	Sat	DL	DL	6	329	6
2006	Aut	Nov	Sat	DL	DL	6	329	6
2003	Aut	Nov	Tue	DL	DL	3	329	3
2005	Aut	Nov	Fri	DL	DL	24	329	24
2006	Aut	Nov	Sat	DL	DL	6	329	6
2003	Win	Jan	Fri	DL	DL	16	17	16
2005	Win	Jan	Mon	DL	DL	8	17	8
2003	Win	Jan	Fri	DL	DL	16	17	16
2003	Win	Jan	Fri	DL	DL	16	17	16
2004	Win	Jan	Sat	DL	DL	26	17	26
2002	Aut	Nov	Sun	DL	DL	21	328	21
2002	Aut	Nov	Sun	DL	DL	21	328	21
2006	Aut	Nov	Fri	DL	DL	5	328	5
2002	Win	Jan	Fri	DL	DL	6	18	6
2002	Aut	Nov	Sat	DL	DL	20	327	20
2002	Aut	Nov	Sat	DL	DL	20	327	20
2003	Aut	Nov	Sun	DL	DL	1	327	1
2003	Aut	Nov	Sun	DL	DL	1	327	1
2004	Aut	Nov	Tue	DL	DL	12	328	12
2002	Win	Jan	Sat	DL	DL	7	19	7
2005	Win	Jan	Wed	DL	DL	10	19	10
2006	Aut	Nov	Wed	DL	DL	3	326	3
2006	Aut	Nov	Wed	DL	DL	3	326	3
2002	Aut	Nov	Fri	DL	DL	19	326	19
2005	Aut	Nov	Tue	DL	DL	21	326	21
2004	Aut	Nov	Mon	DL	DL	11	327	11
2006	Aut	Nov	Wed	DL	DL	3	326	3
2002	Aut	Nov	Fri	DL	DL	19	326	19
2005	Aut	Nov	Tue	DL	DL	21	326	21
2002	Aut	Nov	Fri	DL	DL	19	326	19
2003	Aut	Nov	Sat	DL	DL	29	326	29
2006	Aut	Nov	Wed	DL	DL	3	326	3
2003	Aut	Nov	Sat	DL	DL	29	326	29
2003	Aut	Nov	Sat	DL	DL	29	326	29
2003	Aut	Nov	Sat	DL	DL	29	326	29
2003	Aut	Nov	Sat	DL	DL	29	326	29
2006	Aut	Nov	Wed	DL	DL	3	326	3
2004	Win	Jan	Tue	DL	DL	29	20	29
2006	Win	Jan	Fri	DL	DL	21	20	21
2002	Win	Jan	Sun	DL	DL	8	20	8
2003	Aut	Nov	Fri	DL	DL	28	325	28
2004	Aut	Nov	Sun	DL	DL	10	326	10
2005	Aut	Nov	Mon	DL	DL	20	325	20
2004	Aut	Nov	Sun	DL	DL	10	326	10
2004	Aut	Nov	Sun	DL	DL	10	326	10
2002	Aut	Nov	Thu	DL	DL	18	325	18
2004	Aut	Nov	Sun	DL	DL	10	326	10
2002	Aut	Nov	Wed	DL	DL	17	324	17
2006	Aut	Nov	Mon	DL	DL	1	324	1
2004	Aut	Nov	Sat	DL	DL	9	325	9
2004	Aut	Nov	Sat	DL	DL	9	325	9
2006	Win	Jan	Sat	DL	DL	22	21	22
2006	Win	Jan	Sat	DL	DL	22	21	22
2005	Win	Jan	Fri	DL	DL	12	21	12
2005	Win	Jan	Sat	DL	DL	13	22	13
2002	Aut	Nov	Tue	DL	DL	16	323	16
2002	Aut	Nov	Tue	DL	DL	16	323	16
2004	Aut	Nov	Fri	DL	DL	8	324	8
2005	Aut	Nov	Sat	DL	DL	18	323	18
2003	Aut	Nov	Wed	DL	DL	26	323	26
2002	Aut	Nov	Tue	DL	DL	16	323	16
2004	Aut	Nov	Fri	DL	DL	8	324	8
2005	Aut	Nov	Sat	DL	DL	18	323	18
2003	Aut	Nov	Wed	DL	DL	26	323	26
2002	Aut	Nov	Mon	DL	DL	15	322	15
2006	Aut	Nov	Sat	DL	DL	28	322	28
2003	Aut	Nov	Tue	DL	DL	25	322	25
2006	Aut	Nov	Sat	DL	DL	28	322	28
2006	Aut	Nov	Sat	DL	DL	28	322	28
2006	Aut	Nov	Sat	DL	DL	28	322	28
2006	Aut	Nov	Sat	DL	DL	28	322	28
2006	Aut	Nov	Sat	DL	DL	28	322	28
2006	Aut	Nov	Sat	DL	DL	28	322	28
2003	Aut	Nov	Tue	DL	DL	25	322	25
2004	Aut	Nov	Thu	DL	DL	7	323	7
2003	Win	Jan	Thu	DL	DL	22	23	22
2004	Win	Jan	Fri	DL	DL	3	23	3
2005	Win	Jan	Sun	DL	DL	14	23	14
2002	Win	Jan	Wed	DL	DL	11	23	11
2004	Win	Jan	Fri	DL	DL	3	23	3
2005	Win	Jan	Sun	DL	DL	14	23	14
2003	Win	Jan	Fri	DL	DL	23	24	23
2003	Win	Jan	Fri	DL	DL	23	24	23
2005	Win	Jan	Mon	DL	DL	15	24	15
2006	Win	Jan	Tue	DL	DL	25	24	25
2004	Win	Jan	Sat	DL	DL	4	24	4
2002	Aut	Nov	Sun	DL	DL	14	321	14
2004	Aut	Nov	Wed	DL	DL	6	322	6
2002	Aut	Nov	Sun	DL	DL	14	321	14
2003	Aut	Nov	Mon	DL	DL	24	321	24
2002	Aut	Nov	Sun	DL	DL	14	321	14
2002	Aut	Nov	Sun	DL	DL	14	321	14
2004	Aut	Nov	Wed	DL	DL	6	322	6
2002	Win	Jan	Fri	DL	DL	13	25	13
2004	Win	Jan	Sun	DL	DL	5	25	5
2004	Win	Jan	Sun	DL	DL	5	25	5
2005	Win	Jan	Tue	DL	DL	16	25	16
2003	Win	Jan	Sat	DL	DL	24	25	24
2002	Aut	Nov	Sat	DL	DL	13	320	13
2002	Aut	Nov	Sat	DL	DL	13	320	13
2006	Aut	Nov	Thu	DL	DL	26	320	26
2002	Aut	Nov	Sat	DL	DL	13	320	13
2002	Aut	Nov	Sat	DL	DL	13	320	13
2002	Aut	Nov	Sat	DL	DL	13	320	13
2003	Aut	Nov	Sun	DL	DL	23	320	23
2002	Aut	Nov	Fri	DL	DL	12	319	12
2004	Aut	Nov	Mon	DL	DL	4	320	4
2002	Aut	Nov	Fri	DL	DL	12	319	12
2004	Aut	Nov	Mon	DL	DL	4	320	4
2002	Aut	Nov	Fri	DL	DL	12	319	12
2005	Aut	Nov	Tue	DL	DL	14	319	14
2002	Aut	Nov	Fri	DL	DL	12	319	12
2005	Aut	Nov	Tue	DL	DL	14	319	14
2004	Win	Jan	Mon	DL	DL	6	26	6
2002	Win	Jan	Sat	DL	DL	14	26	14
2005	Aut	Nov	Mon	DL	DL	13	318	13
2003	Aut	Nov	Fri	DL	DL	21	318	21
2003	Aut	Nov	Fri	DL	DL	21	318	21
2003	Aut	Nov	Fri	DL	DL	21	318	21
2005	Aut	Nov	Mon	DL	DL	13	318	13
2003	Aut	Nov	Fri	DL	DL	21	318	21
2003	Aut	Nov	Fri	DL	DL	21	318	21
2003	Aut	Nov	Fri	DL	DL	21	318	21
2006	Win	Jan	Fri	DL	DL	28	27	28
2003	Win	Jan	Mon	DL	DL	26	27	26
2006	Win	Jan	Fri	DL	DL	28	27	28
2002	Win	Jan	Mon	DL	DL	16	28	16
2006	Win	Jan	Sat	DL	DL	29	28	29
2004	Win	Jan	Wed	DL	DL	8	28	8
2006	Win	Jan	Sat	DL	DL	29	28	29
2002	Aut	Nov	Wed	DL	DL	10	317	10
2003	Aut	Nov	Thu	DL	DL	20	317	20
2006	Aut	Nov	Mon	DL	DL	23	317	23
2006	Aut	Nov	Mon	DL	DL	23	317	23
2003	Aut	Nov	Thu	DL	DL	20	317	20
2002	Aut	Nov	Wed	DL	DL	10	317	10
2004	Aut	Nov	Sat	DL	DL	2	318	2
2004	Aut	Nov	Sat	DL	DL	2	318	2
2006	Aut	Nov	Mon	DL	DL	23	317	23
2004	Aut	Nov	Sat	DL	DL	2	318	2
2004	Aut	Nov	Sat	DL	DL	2	318	2
2002	Aut	Nov	Wed	DL	DL	10	317	10
2003	Win	Jan	Wed	DL	DL	28	29	28
2005	Win	Jan	Sat	DL	DL	20	29	20
2002	Win	Jan	Tue	DL	DL	17	29	17
2002	Aut	Nov	Tue	DL	DL	9	316	9
2003	Aut	Nov	Wed	DL	DL	19	316	19
2003	Aut	Nov	Wed	DL	DL	19	316	19
2003	Aut	Nov	Wed	DL	DL	19	316	19
2002	Aut	Nov	Tue	DL	DL	9	316	9
2004	Aut	Nov	Fri	DL	DL	1	317	1
2002	Aut	Nov	Tue	DL	DL	9	316	9
2002	Aut	Nov	Tue	DL	DL	9	316	9
2002	Aut	Nov	Tue	DL	DL	9	316	9
2002	Aut	Nov	Tue	DL	DL	9	316	9
2005	Aut	Nov	Sat	DL	DL	11	316	11
2005	Aut	Nov	Sat	DL	DL	11	316	11
2002	Aut	Nov	Mon	DL	DL	8	315	8
2002	Aut	Nov	Mon	DL	DL	8	315	8
2005	Aut	Nov	Fri	DL	DL	10	315	10
2003	Aut	Nov	Tue	DL	DL	18	315	18
2006	Aut	Nov	Sat	DL	DL	21	315	21
2006	Aut	Nov	Sat	DL	DL	21	315	21
2002	Aut	Nov	Mon	DL	DL	8	315	8
2006	Aut	Nov	Sat	DL	DL	21	315	21
2004	Aut	Nov	Thu	DL	DL	29	316	29
2002	Aut	Nov	Mon	DL	DL	8	315	8
2004	Aut	Nov	Thu	DL	DL	29	316	29
2004	Win	Jan	Fri	DL	DL	10	30	10
2003	Win	Jan	Thu	DL	DL	29	30	29
2003	Win	Jan	Fri	DL	DL	30	31	30
2006	Win	Jan	Tue	DL	DL	3	31	3
2005	Win	Jan	Mon	DL	DL	22	31	22
2004	Aut	Nov	Wed	DL	DL	28	315	28
2003	Aut	Nov	Mon	DL	DL	17	314	17
2003	Aut	Nov	Mon	DL	DL	17	314	17
2003	Aut	Nov	Mon	DL	DL	17	314	17
2003	Aut	Nov	Mon	DL	DL	17	314	17
2003	Aut	Nov	Mon	DL	DL	17	314	17
2002	Aut	Nov	Sun	DL	DL	7	314	7
2006	Win	Feb	Wed	DL	DL	4	32	4
2002	Win	Feb	Fri	DL	DL	20	32	20
2004	Win	Feb	Sun	DL	DL	12	32	12
2002	Win	Feb	Fri	DL	DL	20	32	20
2003	Aut	Nov	Sun	DL	DL	16	313	16
2002	Aut	Nov	Sat	DL	DL	6	313	6
2004	Aut	Nov	Tue	DL	DL	27	314	27
2002	Aut	Nov	Sat	DL	DL	6	313	6
2003	Aut	Nov	Sun	DL	DL	16	313	16
2004	Aut	Nov	Tue	DL	DL	27	314	27
2006	Aut	Nov	Wed	DL	DL	18	312	18
2004	Aut	Nov	Mon	DL	DL	26	313	26
2002	Aut	Nov	Fri	DL	DL	5	312	5
2002	Aut	Nov	Fri	DL	DL	5	312	5
2006	Aut	Nov	Wed	DL	DL	18	312	18
2003	Aut	Nov	Sat	DL	DL	15	312	15
2003	Aut	Nov	Sat	DL	DL	15	312	15
2002	Win	Feb	Sat	DL	DL	21	33	21
2003	Win	Feb	Sun	DL	DL	2	33	2
2005	Win	Feb	Thu	DL	DL	25	34	25
2004	Win	Feb	Tue	DL	DL	14	34	14
2004	Win	Feb	Tue	DL	DL	14	34	14
2003	Win	Feb	Mon	DL	DL	3	34	3
2002	Win	Feb	Sun	DL	DL	22	34	22
2003	Win	Feb	Mon	DL	DL	3	34	3
2005	Aut	Nov	Mon	DL	DL	6	311	6
2003	Aut	Nov	Fri	DL	DL	14	311	14
2006	Aut	Nov	Tue	DL	DL	17	311	17
2002	Aut	Nov	Thu	DL	DL	4	311	4
2006	Aut	Nov	Tue	DL	DL	17	311	17
2004	Aut	Nov	Sun	DL	DL	25	312	25
2002	Aut	Nov	Thu	DL	DL	4	311	4
2004	Aut	Nov	Sun	DL	DL	25	312	25
2002	Aut	Nov	Wed	DL	DL	3	310	3
2002	Aut	Nov	Wed	DL	DL	3	310	3
2002	Aut	Nov	Wed	DL	DL	3	310	3
2003	Aut	Nov	Thu	DL	DL	13	310	13
2004	Aut	Nov	Sat	DL	DL	24	311	24
2006	Aut	Nov	Mon	DL	DL	16	310	16
2006	Aut	Nov	Mon	DL	DL	16	310	16
2004	Aut	Nov	Sat	DL	DL	24	311	24
2004	Aut	Nov	Sat	DL	DL	24	311	24
2004	Aut	Nov	Sat	DL	DL	24	311	24
2005	Aut	Nov	Sun	DL	DL	5	310	5
2003	Win	Feb	Tue	DL	DL	4	35	4
2004	Win	Feb	Wed	DL	DL	15	35	15
2003	Win	Feb	Tue	DL	DL	4	35	4
2002	Win	Feb	Mon	DL	DL	23	35	23
2006	Win	Feb	Sat	DL	DL	7	35	7
2006	Win	Feb	Sat	DL	DL	7	35	7
2002	Sum	Sep	Mon	DL	DL	3	252	3
2005	Sum	Sep	Fri	DL	DL	7	252	7
2006	Sum	Sep	Sat	DL	DL	18	252	18
2003	Sum	Sep	Tue	DL	DL	14	252	14
2003	Sum	Sep	Tue	DL	DL	14	252	14
2004	Win	Feb	Thu	DL	DL	16	36	16
2002	Win	Feb	Tue	DL	DL	24	36	24
2003	Win	Feb	Wed	DL	DL	5	36	5
2002	Win	Feb	Tue	DL	DL	24	36	24
2005	Win	Feb	Sat	DL	DL	27	36	27
2003	Win	Feb	Wed	DL	DL	5	36	5
2005	Win	Feb	Sat	DL	DL	27	36	27
2004	Win	Feb	Thu	DL	DL	16	36	16
2006	Aut	Nov	Sun	DL	DL	15	309	15
2004	Aut	Nov	Fri	DL	DL	23	310	23
2006	Aut	Nov	Sun	DL	DL	15	309	15
2006	Aut	Nov	Sun	DL	DL	15	309	15
2004	Aut	Nov	Fri	DL	DL	23	310	23
2006	Aut	Nov	Sun	DL	DL	15	309	15
2006	Aut	Nov	Sun	DL	DL	15	309	15
2006	Aut	Nov	Sun	DL	DL	15	309	15
2002	Aut	Nov	Tue	DL	DL	2	309	2
2006	Win	Feb	Mon	DL	DL	9	37	9
2004	Win	Feb	Fri	DL	DL	17	37	17
2006	Win	Feb	Mon	DL	DL	9	37	9
2005	Win	Feb	Sun	DL	DL	28	37	28
2002	Aut	Nov	Mon	DL	DL	1	308	1
2002	Aut	Nov	Mon	DL	DL	1	308	1
2004	Aut	Nov	Thu	DL	DL	22	309	22
2004	Aut	Nov	Thu	DL	DL	22	309	22
2006	Aut	Nov	Sat	DL	DL	14	308	14
2005	Aut	Nov	Fri	DL	DL	3	308	3
2006	Aut	Nov	Sat	DL	DL	14	308	14
2002	Sum	Sep	Tue	DL	DL	4	253	4
2004	Sum	Sep	Fri	DL	DL	26	254	26
2006	Sum	Sep	Sun	DL	DL	19	253	19
2004	Sum	Sep	Fri	DL	DL	26	254	26
2006	Sum	Sep	Sun	DL	DL	19	253	19
2004	Win	Feb	Sat	DL	DL	18	38	18
2006	Win	Feb	Tue	DL	DL	10	38	10
2003	Win	Feb	Fri	DL	DL	7	38	7
2003	Win	Feb	Fri	DL	DL	7	38	7
2006	Win	Feb	Tue	DL	DL	10	38	10
2004	Aut	Nov	Wed	DL	DL	21	308	21
2004	Aut	Nov	Wed	DL	DL	21	308	21
2005	Aut	Nov	Thu	DL	DL	2	307	2
2006	Aut	Nov	Fri	DL	DL	13	307	13
2005	Aut	Nov	Thu	DL	DL	2	307	2
2002	Win	Feb	Fri	DL	DL	27	39	27
2006	Win	Feb	Wed	DL	DL	11	39	11
2004	Win	Feb	Sun	DL	DL	19	39	19
2005	Win	Feb	Tue	DL	DL	1	39	1
2006	Win	Feb	Wed	DL	DL	11	39	11
2006	Win	Feb	Wed	DL	DL	11	39	11
2002	Win	Feb	Fri	DL	DL	27	39	27
2004	Win	Feb	Sun	DL	DL	19	39	19
2004	Win	Feb	Sun	DL	DL	19	39	19
2006	Win	Feb	Wed	DL	DL	11	39	11
2005	Aut	Nov	Wed	DL	DL	1	306	1
2004	Aut	Nov	Tue	DL	DL	20	307	20
2004	Aut	Nov	Tue	DL	DL	20	307	20
2002	Aut	Nov	Sat	DL	DL	28	306	28
2006	Aut	Nov	Thu	DL	DL	12	306	12
2002	Win	Feb	Sat	DL	DL	28	40	28
2002	Win	Feb	Sat	DL	DL	28	40	28
2004	Win	Feb	Mon	DL	DL	20	40	20
2004	Win	Feb	Mon	DL	DL	20	40	20
2004	Win	Feb	Mon	DL	DL	20	40	20
2004	Win	Feb	Mon	DL	DL	20	40	20
2004	Win	Feb	Mon	DL	DL	20	40	20
2006	Aut	Nov	Wed	DL	DL	11	305	11
2005	Aut	Nov	Tue	DL	DL	30	305	30
2006	Aut	Nov	Wed	DL	DL	11	305	11
2005	Aut	Nov	Tue	DL	DL	30	305	30
2005	Win	Feb	Thu	DL	DL	3	41	3
2003	Win	Feb	Mon	DL	DL	10	41	10
2006	Win	Feb	Fri	DL	DL	13	41	13
2005	Win	Feb	Thu	DL	DL	3	41	3
2003	Aut	Oct	Fri	DL	DL	7	304	7
2005	Aut	Oct	Mon	DL	DL	29	304	29
2003	Aut	Oct	Fri	DL	DL	7	304	7
2004	Aut	Oct	Sun	DL	DL	18	305	18
2006	Aut	Oct	Tue	DL	DL	10	304	10
2002	Aut	Oct	Thu	DL	DL	26	304	26
2003	Aut	Oct	Fri	DL	DL	7	304	7
2004	Aut	Oct	Sun	DL	DL	18	305	18
2005	Win	Feb	Fri	DL	DL	4	42	4
2004	Win	Feb	Wed	DL	DL	22	42	22
2006	Win	Feb	Sat	DL	DL	14	42	14
2006	Aut	Oct	Mon	DL	DL	9	303	9
2006	Aut	Oct	Mon	DL	DL	9	303	9
2004	Aut	Oct	Sat	DL	DL	17	304	17
2004	Aut	Oct	Sat	DL	DL	17	304	17
2003	Aut	Oct	Thu	DL	DL	6	303	6
2003	Aut	Oct	Thu	DL	DL	6	303	6
2004	Aut	Oct	Sat	DL	DL	17	304	17
2002	Aut	Oct	Wed	DL	DL	25	303	25
2006	Aut	Oct	Mon	DL	DL	9	303	9
2006	Aut	Oct	Mon	DL	DL	9	303	9
2002	Aut	Oct	Wed	DL	DL	25	303	25
2006	Aut	Oct	Mon	DL	DL	9	303	9
2002	Aut	Oct	Wed	DL	DL	25	303	25
2005	Aut	Oct	Sun	DL	DL	28	303	28
2002	Aut	Oct	Wed	DL	DL	25	303	25
2002	Aut	Oct	Wed	DL	DL	25	303	25
2006	Aut	Oct	Mon	DL	DL	9	303	9
2005	Aut	Oct	Sun	DL	DL	28	303	28
2006	Aut	Oct	Mon	DL	DL	9	303	9
2006	Aut	Oct	Mon	DL	DL	9	303	9
2006	Aut	Oct	Mon	DL	DL	9	303	9
2005	Win	Feb	Sat	DL	DL	5	43	5
2002	Win	Feb	Tue	DL	DL	1	43	1
2006	Win	Feb	Sun	DL	DL	15	43	15
2006	Win	Feb	Sun	DL	DL	15	43	15
2002	Win	Feb	Tue	DL	DL	1	43	1
2002	Aut	Oct	Tue	DL	DL	24	302	24
2003	Aut	Oct	Wed	DL	DL	5	302	5
2006	Aut	Oct	Sun	DL	DL	8	302	8
2003	Aut	Oct	Wed	DL	DL	5	302	5
2004	Aut	Oct	Fri	DL	DL	16	303	16
2004	Aut	Oct	Fri	DL	DL	16	303	16
2003	Aut	Oct	Wed	DL	DL	5	302	5
2003	Aut	Oct	Wed	DL	DL	5	302	5
2004	Aut	Oct	Fri	DL	DL	16	303	16
2006	Aut	Oct	Sun	DL	DL	8	302	8
2005	Aut	Oct	Fri	DL	DL	26	301	26
2005	Aut	Oct	Fri	DL	DL	26	301	26
2002	Aut	Oct	Mon	DL	DL	23	301	23
2002	Aut	Oct	Mon	DL	DL	23	301	23
2003	Aut	Oct	Tue	DL	DL	4	301	4
2003	Aut	Oct	Tue	DL	DL	4	301	4
2002	Aut	Oct	Mon	DL	DL	23	301	23
2002	Aut	Oct	Mon	DL	DL	23	301	23
2005	Win	Feb	Sun	DL	DL	6	44	6
2006	Win	Feb	Mon	DL	DL	16	44	16
2006	Win	Feb	Mon	DL	DL	16	44	16
2003	Win	Feb	Thu	DL	DL	13	44	13
2005	Win	Feb	Sun	DL	DL	6	44	6
2005	Win	Feb	Mon	DL	DL	7	45	7
2004	Win	Feb	Sat	DL	DL	25	45	25
2002	Win	Feb	Thu	DL	DL	3	45	3
2002	Win	Feb	Thu	DL	DL	3	45	3
2004	Win	Feb	Sat	DL	DL	25	45	25
2003	Win	Feb	Fri	DL	DL	14	45	14
2004	Win	Feb	Sat	DL	DL	25	45	25
2005	Win	Feb	Mon	DL	DL	7	45	7
2004	Aut	Oct	Wed	DL	DL	14	301	14
2006	Aut	Oct	Fri	DL	DL	6	300	6
2004	Aut	Oct	Wed	DL	DL	14	301	14
2005	Aut	Oct	Thu	DL	DL	25	300	25
2003	Aut	Oct	Mon	DL	DL	3	300	3
2003	Aut	Oct	Mon	DL	DL	3	300	3
2002	Aut	Oct	Sun	DL	DL	22	300	22
2002	Aut	Oct	Sun	DL	DL	22	300	22
2002	Aut	Oct	Sun	DL	DL	22	300	22
2005	Aut	Oct	Wed	DL	DL	24	299	24
2006	Aut	Oct	Thu	DL	DL	5	299	5
2004	Aut	Oct	Tue	DL	DL	13	300	13
2003	Aut	Oct	Sun	DL	DL	2	299	2
2006	Aut	Oct	Thu	DL	DL	5	299	5
2002	Win	Feb	Fri	DL	DL	4	46	4
2002	Win	Feb	Fri	DL	DL	4	46	4
2002	Win	Feb	Fri	DL	DL	4	46	4
2002	Win	Feb	Fri	DL	DL	4	46	4
2003	Win	Feb	Sat	DL	DL	15	46	15
2003	Win	Feb	Sat	DL	DL	15	46	15
2002	Win	Feb	Fri	DL	DL	4	46	4
2002	Win	Feb	Fri	DL	DL	4	46	4
2003	Win	Feb	Sat	DL	DL	15	46	15
2002	Aut	Oct	Fri	DL	DL	20	298	20
2002	Aut	Oct	Fri	DL	DL	20	298	20
2002	Aut	Oct	Fri	DL	DL	20	298	20
2003	Aut	Oct	Sat	DL	DL	1	298	1
2003	Aut	Oct	Sat	DL	DL	1	298	1
2004	Aut	Oct	Mon	DL	DL	12	299	12
2004	Aut	Oct	Mon	DL	DL	12	299	12
2003	Aut	Oct	Sat	DL	DL	1	298	1
2004	Aut	Oct	Mon	DL	DL	12	299	12
2004	Win	Feb	Mon	DL	DL	27	47	27
2006	Win	Feb	Thu	DL	DL	19	47	19
2004	Win	Feb	Mon	DL	DL	27	47	27
2004	Win	Feb	Mon	DL	DL	27	47	27
2006	Aut	Oct	Tue	DL	DL	3	297	3
2006	Aut	Oct	Tue	DL	DL	3	297	3
2002	Aut	Oct	Thu	DL	DL	19	297	19
2003	Aut	Oct	Fri	DL	DL	29	297	29
2002	Aut	Oct	Thu	DL	DL	19	297	19
2004	Aut	Oct	Sun	DL	DL	11	298	11
2004	Aut	Oct	Sun	DL	DL	11	298	11
2002	Aut	Oct	Thu	DL	DL	19	297	19
2004	Win	Feb	Tue	DL	DL	28	48	28
2004	Win	Feb	Tue	DL	DL	28	48	28
2003	Win	Feb	Mon	DL	DL	17	48	17
2006	Win	Feb	Fri	DL	DL	20	48	20
2003	Aut	Oct	Thu	DL	DL	28	296	28
2006	Aut	Oct	Mon	DL	DL	2	296	2
2003	Aut	Oct	Thu	DL	DL	28	296	28
2002	Aut	Oct	Wed	DL	DL	18	296	18
2005	Aut	Oct	Sun	DL	DL	21	296	21
2002	Aut	Oct	Wed	DL	DL	18	296	18
2003	Aut	Oct	Thu	DL	DL	28	296	28
2003	Aut	Oct	Thu	DL	DL	28	296	28
2003	Aut	Oct	Thu	DL	DL	28	296	28
2005	Win	Feb	Fri	DL	DL	11	49	11
2005	Win	Feb	Fri	DL	DL	11	49	11
2005	Win	Feb	Fri	DL	DL	11	49	11
2002	Win	Feb	Mon	DL	DL	7	49	7
2003	Win	Feb	Tue	DL	DL	18	49	18
2003	Win	Feb	Tue	DL	DL	18	49	18
2003	Win	Feb	Wed	DL	DL	19	50	19
2005	Win	Feb	Sat	DL	DL	12	50	12
2006	Win	Feb	Sun	DL	DL	22	50	22
2004	Aut	Oct	Fri	DL	DL	9	296	9
2005	Aut	Oct	Sat	DL	DL	20	295	20
2003	Aut	Oct	Wed	DL	DL	27	295	27
2003	Aut	Oct	Wed	DL	DL	27	295	27
2003	Aut	Oct	Wed	DL	DL	27	295	27
2003	Aut	Oct	Wed	DL	DL	27	295	27
2003	Aut	Oct	Tue	DL	DL	26	294	26
2005	Aut	Oct	Fri	DL	DL	19	294	19
2005	Aut	Oct	Fri	DL	DL	19	294	19
2004	Aut	Oct	Thu	DL	DL	8	295	8
2002	Aut	Oct	Mon	DL	DL	16	294	16
2005	Aut	Oct	Fri	DL	DL	19	294	19
2005	Aut	Oct	Fri	DL	DL	19	294	19
2005	Aut	Oct	Fri	DL	DL	19	294	19
2004	Aut	Oct	Thu	DL	DL	8	295	8
2003	Win	Feb	Thu	DL	DL	20	51	20
2003	Win	Feb	Thu	DL	DL	20	51	20
2006	Win	Feb	Mon	DL	DL	23	51	23
2003	Win	Feb	Thu	DL	DL	20	51	20
2006	Win	Feb	Mon	DL	DL	23	51	23
2004	Win	Feb	Fri	DL	DL	1	51	1
2005	Win	Feb	Sun	DL	DL	13	51	13
2004	Win	Feb	Fri	DL	DL	1	51	1
2004	Win	Feb	Sat	DL	DL	2	52	2
2003	Win	Feb	Fri	DL	DL	21	52	21
2003	Win	Feb	Fri	DL	DL	21	52	21
2006	Win	Feb	Tue	DL	DL	24	52	24
2004	Aut	Oct	Wed	DL	DL	7	294	7
2005	Aut	Oct	Thu	DL	DL	18	293	18
2006	Aut	Oct	Fri	DL	DL	29	293	29
2003	Aut	Oct	Mon	DL	DL	25	293	25
2003	Aut	Oct	Mon	DL	DL	25	293	25
2003	Aut	Oct	Mon	DL	DL	25	293	25
2006	Aut	Oct	Fri	DL	DL	29	293	29
2006	Aut	Oct	Fri	DL	DL	29	293	29
2006	Aut	Oct	Thu	DL	DL	28	292	28
2002	Aut	Oct	Sat	DL	DL	14	292	14
2002	Aut	Oct	Sat	DL	DL	14	292	14
2006	Aut	Oct	Thu	DL	DL	28	292	28
2004	Aut	Oct	Tue	DL	DL	6	293	6
2002	Aut	Oct	Sat	DL	DL	14	292	14
2002	Aut	Oct	Sat	DL	DL	14	292	14
2003	Aut	Oct	Sun	DL	DL	24	292	24
2002	Aut	Oct	Sat	DL	DL	14	292	14
2005	Aut	Oct	Wed	DL	DL	17	292	17
2006	Win	Feb	Wed	DL	DL	25	53	25
2002	Win	Feb	Fri	DL	DL	11	53	11
2005	Win	Feb	Tue	DL	DL	15	53	15
2003	Win	Feb	Sat	DL	DL	22	53	22
2006	Win	Feb	Wed	DL	DL	25	53	25
2002	Aut	Oct	Fri	DL	DL	13	291	13
2004	Aut	Oct	Mon	DL	DL	5	292	5
2002	Aut	Oct	Fri	DL	DL	13	291	13
2003	Aut	Oct	Sat	DL	DL	23	291	23
2004	Aut	Oct	Mon	DL	DL	5	292	5
2006	Aut	Oct	Wed	DL	DL	27	291	27
2003	Aut	Oct	Sat	DL	DL	23	291	23
2006	Aut	Oct	Wed	DL	DL	27	291	27
2003	Aut	Oct	Sat	DL	DL	23	291	23
2002	Win	Feb	Sat	DL	DL	12	54	12
2005	Win	Feb	Wed	DL	DL	16	54	16
2003	Win	Feb	Sun	DL	DL	23	54	23
2003	Win	Feb	Sun	DL	DL	23	54	23
2005	Aut	Oct	Mon	DL	DL	15	290	15
2003	Aut	Oct	Fri	DL	DL	22	290	22
2006	Aut	Oct	Tue	DL	DL	26	290	26
2002	Aut	Oct	Thu	DL	DL	12	290	12
2004	Aut	Oct	Sun	DL	DL	4	291	4
2004	Aut	Oct	Sun	DL	DL	4	291	4
2003	Aut	Oct	Fri	DL	DL	22	290	22
2004	Aut	Oct	Sun	DL	DL	4	291	4
2003	Aut	Oct	Fri	DL	DL	22	290	22
2006	Win	Feb	Fri	DL	DL	27	55	27
2003	Win	Feb	Mon	DL	DL	24	55	24
2003	Win	Feb	Tue	DL	DL	25	56	25
2005	Win	Feb	Fri	DL	DL	18	56	18
2002	Win	Feb	Mon	DL	DL	14	56	14
2004	Win	Feb	Wed	DL	DL	6	56	6
2004	Win	Feb	Wed	DL	DL	6	56	6
2002	Win	Feb	Mon	DL	DL	14	56	14
2002	Win	Feb	Mon	DL	DL	14	56	14
2005	Win	Feb	Fri	DL	DL	18	56	18
2003	Aut	Oct	Thu	DL	DL	21	289	21
2006	Aut	Oct	Mon	DL	DL	25	289	25
2005	Aut	Oct	Sun	DL	DL	14	289	14
2002	Aut	Oct	Wed	DL	DL	11	289	11
2005	Aut	Oct	Sun	DL	DL	14	289	14
2006	Aut	Oct	Mon	DL	DL	25	289	25
2003	Aut	Oct	Wed	DL	DL	20	288	20
2006	Aut	Oct	Sun	DL	DL	24	288	24
2002	Aut	Oct	Tue	DL	DL	10	288	10
2004	Aut	Oct	Fri	DL	DL	2	289	2
2005	Aut	Oct	Sat	DL	DL	13	288	13
2006	Aut	Oct	Sun	DL	DL	24	288	24
2005	Aut	Oct	Sat	DL	DL	13	288	13
2006	Aut	Oct	Sun	DL	DL	24	288	24
2004	Win	Feb	Thu	DL	DL	7	57	7
2003	Win	Feb	Wed	DL	DL	26	57	26
2005	Win	Feb	Sat	DL	DL	19	57	19
2003	Win	Feb	Wed	DL	DL	26	57	26
2005	Win	Feb	Sat	DL	DL	19	57	19
2002	Win	Feb	Wed	DL	DL	16	58	16
2002	Win	Feb	Wed	DL	DL	16	58	16
2003	Win	Feb	Thu	DL	DL	27	58	27
2003	Win	Feb	Thu	DL	DL	27	58	27
2002	Win	Feb	Wed	DL	DL	16	58	16
2005	Aut	Oct	Fri	DL	DL	12	287	12
2002	Aut	Oct	Mon	DL	DL	9	287	9
2003	Aut	Oct	Tue	DL	DL	19	287	19
2003	Aut	Oct	Tue	DL	DL	19	287	19
2004	Aut	Oct	Thu	DL	DL	1	288	1
2006	Aut	Oct	Sat	DL	DL	23	287	23
2004	Aut	Oct	Thu	DL	DL	1	288	1
2004	Aut	Oct	Thu	DL	DL	1	288	1
2004	Aut	Oct	Thu	DL	DL	1	288	1
2003	Aut	Oct	Tue	DL	DL	19	287	19
2004	Aut	Oct	Thu	DL	DL	1	288	1
2003	Win	Feb	Fri	DL	DL	28	59	28
2006	Win	Feb	Tue	DL	DL	1	59	1
2003	Win	Feb	Fri	DL	DL	28	59	28
2003	Win	Feb	Fri	DL	DL	28	59	28
2003	Aut	Oct	Mon	DL	DL	18	286	18
2003	Aut	Oct	Mon	DL	DL	18	286	18
2006	Aut	Oct	Fri	DL	DL	22	286	22
2003	Aut	Oct	Mon	DL	DL	18	286	18
2006	Aut	Oct	Fri	DL	DL	22	286	22
2004	Aut	Oct	Tue	DL	DL	29	286	29
2006	Aut	Oct	Thu	DL	DL	21	285	21
2004	Aut	Oct	Tue	DL	DL	29	286	29
2004	Aut	Oct	Tue	DL	DL	29	286	29
2003	Aut	Oct	Sun	DL	DL	17	285	17
2005	Win	Mar	Tue	DL	DL	22	60	22
2003	Win	Mar	Sat	DL	DL	29	60	29
2006	Win	Mar	Wed	DL	DL	2	60	2
2003	Win	Mar	Sat	DL	DL	29	60	29
2004	Win	Mar	Tue	DL	DL	12	62	12
2002	Win	Mar	Sat	DL	DL	19	61	19
2002	Win	Mar	Sat	DL	DL	19	61	19
2006	Win	Mar	Thu	DL	DL	3	61	3
2005	Win	Mar	Wed	DL	DL	23	61	23
2006	Win	Mar	Thu	DL	DL	3	61	3
2004	Aut	Oct	Mon	DL	DL	28	285	28
2002	Aut	Oct	Fri	DL	DL	6	284	6
2003	Aut	Oct	Sat	DL	DL	16	284	16
2006	Aut	Oct	Wed	DL	DL	20	284	20
2002	Aut	Oct	Thu	DL	DL	5	283	5
2006	Aut	Oct	Tue	DL	DL	19	283	19
2003	Aut	Oct	Fri	DL	DL	15	283	15
2003	Aut	Oct	Fri	DL	DL	15	283	15
2003	Aut	Oct	Fri	DL	DL	15	283	15
2006	Aut	Oct	Tue	DL	DL	19	283	19
2004	Aut	Oct	Sun	DL	DL	27	284	27
2004	Win	Mar	Wed	DL	DL	13	63	13
2005	Win	Mar	Thu	DL	DL	24	62	24
2006	Win	Mar	Fri	DL	DL	4	62	4
2005	Win	Mar	Thu	DL	DL	24	62	24
2002	Win	Mar	Sun	DL	DL	20	62	20
2004	Win	Mar	Wed	DL	DL	13	63	13
2006	Win	Mar	Fri	DL	DL	4	62	4
2003	Win	Mar	Mon	DL	DL	1	62	1
2006	Aut	Oct	Mon	DL	DL	18	282	18
2006	Aut	Oct	Mon	DL	DL	18	282	18
2006	Aut	Oct	Mon	DL	DL	18	282	18
2002	Aut	Oct	Wed	DL	DL	4	282	4
2006	Aut	Oct	Mon	DL	DL	18	282	18
2002	Aut	Oct	Wed	DL	DL	4	282	4
2002	Win	Mar	Mon	DL	DL	21	63	21
2003	Win	Mar	Tue	DL	DL	2	63	2
2004	Win	Mar	Thu	DL	DL	14	64	14
2006	Win	Mar	Sat	DL	DL	5	63	5
2004	Win	Mar	Thu	DL	DL	14	64	14
2002	Aut	Oct	Tue	DL	DL	3	281	3
2003	Aut	Oct	Wed	DL	DL	13	281	13
2002	Aut	Oct	Tue	DL	DL	3	281	3
2006	Aut	Oct	Sun	DL	DL	17	281	17
2005	Aut	Oct	Sat	DL	DL	6	281	6
2006	Win	Mar	Sun	DL	DL	6	64	6
2004	Win	Mar	Fri	DL	DL	15	65	15
2006	Win	Mar	Sun	DL	DL	6	64	6
2003	Win	Mar	Wed	DL	DL	3	64	3
2006	Win	Mar	Sun	DL	DL	6	64	6
2005	Win	Mar	Sat	DL	DL	26	64	26
2003	Win	Mar	Wed	DL	DL	3	64	3
2003	Win	Mar	Wed	DL	DL	3	64	3
2005	Win	Mar	Sat	DL	DL	26	64	26
2004	Win	Mar	Sat	DL	DL	16	66	16
2003	Win	Mar	Thu	DL	DL	4	65	4
2006	Win	Mar	Mon	DL	DL	7	65	7
2003	Win	Mar	Thu	DL	DL	4	65	4
2003	Aut	Oct	Tue	DL	DL	12	280	12
2004	Aut	Oct	Thu	DL	DL	24	281	24
2004	Aut	Oct	Thu	DL	DL	24	281	24
2002	Aut	Oct	Mon	DL	DL	2	280	2
2002	Aut	Oct	Mon	DL	DL	2	280	2
2004	Aut	Oct	Thu	DL	DL	24	281	24
2004	Aut	Oct	Thu	DL	DL	24	281	24
2002	Aut	Oct	Sun	DL	DL	1	279	1
2003	Aut	Oct	Mon	DL	DL	11	279	11
2006	Aut	Oct	Fri	DL	DL	15	279	15
2003	Aut	Oct	Mon	DL	DL	11	279	11
2006	Aut	Oct	Fri	DL	DL	15	279	15
2003	Aut	Oct	Mon	DL	DL	11	279	11
2006	Aut	Oct	Fri	DL	DL	15	279	15
2002	Win	Mar	Thu	DL	DL	24	66	24
2005	Win	Mar	Mon	DL	DL	28	66	28
2003	Win	Mar	Fri	DL	DL	5	66	5
2003	Win	Mar	Fri	DL	DL	5	66	5
2003	Win	Mar	Fri	DL	DL	5	66	5
2003	Win	Mar	Sat	DL	DL	6	67	6
2003	Win	Mar	Sat	DL	DL	6	67	6
2003	Win	Mar	Sat	DL	DL	6	67	6
2003	Win	Mar	Sat	DL	DL	6	67	6
2003	Win	Mar	Sat	DL	DL	6	67	6
2002	Aut	Oct	Sat	DL	DL	29	278	29
2002	Aut	Oct	Sat	DL	DL	29	278	29
2002	Aut	Oct	Sat	DL	DL	29	278	29
2002	Aut	Oct	Sat	DL	DL	29	278	29
2004	Aut	Oct	Tue	DL	DL	22	279	22
2005	Aut	Oct	Tue	DL	DL	2	277	2
2003	Aut	Oct	Sat	DL	DL	9	277	9
2003	Aut	Oct	Sat	DL	DL	9	277	9
2002	Aut	Oct	Fri	DL	DL	28	277	28
2006	Aut	Oct	Wed	DL	DL	13	277	13
2005	Win	Mar	Wed	DL	DL	30	68	30
2002	Win	Mar	Sat	DL	DL	26	68	26
2006	Win	Mar	Thu	DL	DL	10	68	10
2003	Aut	Oct	Fri	DL	DL	8	276	8
2004	Aut	Oct	Sun	DL	DL	20	277	20
2003	Aut	Oct	Fri	DL	DL	8	276	8
2005	Aut	Oct	Mon	DL	DL	1	276	1
2004	Aut	Oct	Sun	DL	DL	20	277	20
2002	Aut	Oct	Thu	DL	DL	27	276	27
2006	Aut	Oct	Tue	DL	DL	12	276	12
2006	Win	Mar	Fri	DL	DL	11	69	11
2006	Win	Mar	Fri	DL	DL	11	69	11
2002	Win	Mar	Sun	DL	DL	27	69	27
2003	Win	Mar	Mon	DL	DL	8	69	8
2006	Win	Mar	Fri	DL	DL	11	69	11
2003	Win	Mar	Mon	DL	DL	8	69	8
2002	Win	Mar	Sun	DL	DL	27	69	27
2002	Win	Mar	Sun	DL	DL	27	69	27
2002	Win	Mar	Sun	DL	DL	27	69	27
2003	Aut	Oct	Thu	DL	DL	7	275	7
2003	Aut	Oct	Thu	DL	DL	7	275	7
2003	Aut	Oct	Thu	DL	DL	7	275	7
2003	Win	Mar	Tue	DL	DL	9	70	9
2006	Win	Mar	Sat	DL	DL	12	70	12
2004	Win	Mar	Thu	DL	DL	21	71	21
2006	Win	Mar	Sat	DL	DL	12	70	12
2002	Win	Mar	Mon	DL	DL	28	70	28
2006	Win	Mar	Sat	DL	DL	12	70	12
2004	Aut	Oct	Fri	DL	DL	18	275	18
2006	Aut	Oct	Sun	DL	DL	10	274	10
2003	Aut	Oct	Wed	DL	DL	6	274	6
2005	Aut	Oct	Sat	DL	DL	29	274	29
2003	Aut	Oct	Wed	DL	DL	6	274	6
2003	Aut	Oct	Wed	DL	DL	6	274	6
2004	Aut	Oct	Fri	DL	DL	18	275	18
2006	Aut	Oct	Sun	DL	DL	10	274	10
2002	Aut	Oct	Tue	DL	DL	25	274	25
2002	Aut	Oct	Tue	DL	DL	25	274	25
2002	Aut	Oct	Tue	DL	DL	25	274	25
2002	Win	Mar	Tue	DL	DL	29	71	29
2003	Win	Mar	Wed	DL	DL	10	71	10
2004	Win	Mar	Fri	DL	DL	22	72	22
2003	Win	Mar	Wed	DL	DL	10	71	10
2005	Win	Mar	Sat	DL	DL	3	71	3
2005	Win	Mar	Sat	DL	DL	3	71	3
2003	Win	Mar	Wed	DL	DL	10	71	10
2005	Win	Mar	Sat	DL	DL	3	71	3
2005	Win	Mar	Sat	DL	DL	3	71	3
2003	Win	Mar	Wed	DL	DL	10	71	10
2002	Aut	Sep	Mon	DL	DL	24	273	24
2003	Aut	Sep	Tue	DL	DL	5	273	5
2003	Aut	Sep	Tue	DL	DL	5	273	5
2005	Aut	Sep	Fri	DL	DL	28	273	28
2004	Aut	Sep	Thu	DL	DL	17	274	17
2002	Aut	Sep	Mon	DL	DL	24	273	24
2004	Aut	Sep	Thu	DL	DL	17	274	17
2004	Aut	Sep	Thu	DL	DL	17	274	17
2003	Aut	Sep	Tue	DL	DL	5	273	5
2004	Aut	Sep	Thu	DL	DL	17	274	17
2002	Aut	Sep	Mon	DL	DL	24	273	24
2002	Win	Mar	Wed	DL	DL	30	72	30
2002	Win	Mar	Wed	DL	DL	30	72	30
2004	Win	Mar	Sat	DL	DL	23	73	23
2003	Win	Mar	Thu	DL	DL	11	72	11
2002	Win	Mar	Wed	DL	DL	30	72	30
2005	Win	Mar	Sun	DL	DL	4	72	4
2006	Aut	Sep	Fri	DL	DL	8	272	8
2003	Aut	Sep	Mon	DL	DL	4	272	4
2005	Aut	Sep	Thu	DL	DL	27	272	27
2002	Aut	Sep	Sun	DL	DL	23	272	23
2002	Aut	Sep	Sun	DL	DL	23	272	23
2003	Win	Mar	Fri	DL	DL	12	73	12
2005	Win	Mar	Mon	DL	DL	5	73	5
2006	Win	Mar	Tue	DL	DL	15	73	15
2003	Win	Mar	Fri	DL	DL	12	73	12
2002	Win	Mar	Thu	DL	DL	1	73	1
2004	Win	Mar	Sun	DL	DL	24	74	24
2005	Win	Mar	Mon	DL	DL	5	73	5
2005	Aut	Sep	Wed	DL	DL	26	271	26
2003	Aut	Sep	Sun	DL	DL	3	271	3
2002	Aut	Sep	Sat	DL	DL	22	271	22
2003	Aut	Sep	Sun	DL	DL	3	271	3
2002	Aut	Sep	Sat	DL	DL	22	271	22
2004	Aut	Sep	Tue	DL	DL	15	272	15
2002	Aut	Sep	Sat	DL	DL	22	271	22
2006	Aut	Sep	Thu	DL	DL	7	271	7
2004	Aut	Sep	Tue	DL	DL	15	272	15
2006	Aut	Sep	Thu	DL	DL	7	271	7
2003	Aut	Sep	Sun	DL	DL	3	271	3
2003	Aut	Sep	Sun	DL	DL	3	271	3
2006	Win	Mar	Wed	DL	DL	16	74	16
2003	Win	Mar	Sat	DL	DL	13	74	13
2003	Win	Mar	Sat	DL	DL	13	74	13
2006	Win	Mar	Wed	DL	DL	16	74	16
2004	Win	Mar	Mon	DL	DL	25	75	25
2005	Aut	Sep	Tue	DL	DL	25	270	25
2006	Aut	Sep	Wed	DL	DL	6	270	6
2005	Aut	Sep	Tue	DL	DL	25	270	25
2004	Aut	Sep	Mon	DL	DL	14	271	14
2005	Aut	Sep	Tue	DL	DL	25	270	25
2004	Aut	Sep	Mon	DL	DL	14	271	14
2005	Win	Mar	Wed	DL	DL	7	75	7
2006	Win	Mar	Thu	DL	DL	17	75	17
2004	Win	Mar	Tue	DL	DL	26	76	26
2006	Win	Mar	Thu	DL	DL	17	75	17
2006	Win	Mar	Thu	DL	DL	17	75	17
2006	Aut	Sep	Tue	DL	DL	5	269	5
2003	Aut	Sep	Fri	DL	DL	1	269	1
2002	Aut	Sep	Thu	DL	DL	20	269	20
2002	Aut	Sep	Thu	DL	DL	20	269	20
2003	Aut	Sep	Fri	DL	DL	1	269	1
2006	Aut	Sep	Tue	DL	DL	5	269	5
2002	Aut	Sep	Thu	DL	DL	20	269	20
2006	Aut	Sep	Tue	DL	DL	5	269	5
2003	Aut	Sep	Fri	DL	DL	1	269	1
2005	Aut	Sep	Mon	DL	DL	24	269	24
2003	Aut	Sep	Fri	DL	DL	1	269	1
2002	Aut	Sep	Thu	DL	DL	20	269	20
2005	Win	Mar	Thu	DL	DL	8	76	8
2002	Win	Mar	Sun	DL	DL	4	76	4
2005	Win	Mar	Thu	DL	DL	8	76	8
2005	Win	Mar	Thu	DL	DL	8	76	8
2004	Win	Mar	Wed	DL	DL	27	77	27
2002	Win	Mar	Sun	DL	DL	4	76	4
2003	Win	Mar	Mon	DL	DL	15	76	15
2005	Win	Mar	Thu	DL	DL	8	76	8
2002	Win	Mar	Sun	DL	DL	4	76	4
2006	Win	Mar	Fri	DL	DL	18	76	18
2006	Win	Mar	Fri	DL	DL	18	76	18
2002	Win	Mar	Sun	DL	DL	4	76	4
2006	Win	Mar	Fri	DL	DL	18	76	18
2004	Aut	Sep	Sat	DL	DL	12	269	12
2005	Aut	Sep	Sun	DL	DL	23	268	23
2004	Win	Mar	Thu	DL	DL	28	78	28
2005	Win	Mar	Fri	DL	DL	9	77	9
2003	Win	Mar	Tue	DL	DL	16	77	16
2002	Win	Mar	Mon	DL	DL	5	77	5
2002	Win	Mar	Mon	DL	DL	5	77	5
2004	Win	Mar	Thu	DL	DL	28	78	28
2002	Aut	Sep	Tue	DL	DL	18	267	18
2002	Aut	Sep	Tue	DL	DL	18	267	18
2003	Aut	Sep	Wed	DL	DL	29	267	29
2006	Aut	Sep	Sun	DL	DL	3	267	3
2002	Aut	Sep	Tue	DL	DL	18	267	18
2004	Aut	Sep	Fri	DL	DL	11	268	11
2003	Aut	Sep	Wed	DL	DL	29	267	29
2005	Win	Mar	Sat	DL	DL	10	78	10
2003	Win	Mar	Wed	DL	DL	17	78	17
2003	Win	Mar	Wed	DL	DL	17	78	17
2004	Win	Mar	Fri	DL	DL	29	79	29
2006	Win	Mar	Sun	DL	DL	20	78	20
2006	Win	Mar	Sun	DL	DL	20	78	20
2006	Win	Mar	Sun	DL	DL	20	78	20
2004	Win	Mar	Fri	DL	DL	29	79	29
2003	Win	Mar	Wed	DL	DL	17	78	17
2002	Aut	Sep	Mon	DL	DL	17	266	17
2004	Aut	Sep	Thu	DL	DL	10	267	10
2006	Aut	Sep	Sat	DL	DL	2	266	2
2003	Aut	Sep	Tue	DL	DL	28	266	28
2005	Aut	Sep	Fri	DL	DL	21	266	21
2003	Win	Mar	Thu	DL	DL	18	79	18
2006	Win	Mar	Mon	DL	DL	21	79	21
2004	Win	Mar	Sat	DL	DL	1	80	1
2006	Win	Mar	Mon	DL	DL	21	79	21
2002	Spr	Mar	Wed	DL	DL	7	79	7
2004	Win	Mar	Sat	DL	DL	1	80	1
2004	Win	Mar	Sat	DL	DL	1	80	1
2006	Win	Mar	Mon	DL	DL	21	79	21
2003	Sum	Sep	Mon	DL	DL	27	265	27
2005	Aut	Sep	Thu	DL	DL	20	265	20
2005	Aut	Sep	Thu	DL	DL	20	265	20
2005	Aut	Sep	Thu	DL	DL	20	265	20
2005	Aut	Sep	Thu	DL	DL	20	265	20
2003	Sum	Sep	Mon	DL	DL	27	265	27
2003	Sum	Sep	Mon	DL	DL	27	265	27
2005	Aut	Sep	Thu	DL	DL	20	265	20
2002	Spr	Mar	Thu	DL	DL	8	80	8
2003	Spr	Mar	Fri	DL	DL	19	80	19
2006	Spr	Mar	Tue	DL	DL	22	80	22
2005	Spr	Mar	Mon	DL	DL	12	80	12
2006	Spr	Mar	Tue	DL	DL	22	80	22
2003	Spr	Mar	Fri	DL	DL	19	80	19
2002	Spr	Mar	Thu	DL	DL	8	80	8
2002	Spr	Mar	Thu	DL	DL	8	80	8
2002	Sum	Sep	Sat	DL	DL	15	264	15
2005	Sum	Sep	Wed	DL	DL	19	264	19
2004	Sum	Sep	Tue	DL	DL	8	265	8
2003	Sum	Sep	Sun	DL	DL	26	264	26
2002	Sum	Sep	Sat	DL	DL	15	264	15
2004	Sum	Sep	Tue	DL	DL	8	265	8
2003	Sum	Sep	Sun	DL	DL	26	264	26
2002	Sum	Sep	Sat	DL	DL	15	264	15
2004	Spr	Mar	Mon	DL	DL	3	82	3
2002	Spr	Mar	Fri	DL	DL	9	81	9
2006	Spr	Mar	Wed	DL	DL	23	81	23
2005	Spr	Mar	Tue	DL	DL	13	81	13
2004	Spr	Mar	Mon	DL	DL	3	82	3
2003	Spr	Mar	Sat	DL	DL	20	81	20
2006	Spr	Mar	Wed	DL	DL	23	81	23
2002	Sum	Sep	Fri	DL	DL	14	263	14
2006	Sum	Sep	Wed	DL	DL	29	263	29
2004	Sum	Sep	Mon	DL	DL	7	264	7
2005	Sum	Sep	Tue	DL	DL	18	263	18
2002	Sum	Sep	Fri	DL	DL	14	263	14
2003	Sum	Sep	Sat	DL	DL	25	263	25
2002	Sum	Sep	Fri	DL	DL	14	263	14
2003	Sum	Sep	Sat	DL	DL	25	263	25
2004	Spr	Mar	Tue	DL	DL	4	83	4
2002	Spr	Mar	Sat	DL	DL	10	82	10
2003	Spr	Mar	Sun	DL	DL	21	82	21
2005	Spr	Mar	Wed	DL	DL	14	82	14
2002	Sum	Sep	Thu	DL	DL	13	262	13
2004	Sum	Sep	Sun	DL	DL	6	263	6
2003	Sum	Sep	Fri	DL	DL	24	262	24
2002	Sum	Sep	Thu	DL	DL	13	262	13
2003	Sum	Sep	Fri	DL	DL	24	262	24
2004	Sum	Sep	Sun	DL	DL	6	263	6
2003	Sum	Sep	Fri	DL	DL	24	262	24
2003	Sum	Sep	Fri	DL	DL	24	262	24
2006	Sum	Sep	Tue	DL	DL	28	262	28
2003	Sum	Sep	Fri	DL	DL	24	262	24
2005	Sum	Sep	Mon	DL	DL	17	262	17
2006	Spr	Mar	Fri	DL	DL	25	83	25
2006	Spr	Mar	Fri	DL	DL	25	83	25
2004	Spr	Mar	Wed	DL	DL	5	84	5
2006	Spr	Mar	Fri	DL	DL	25	83	25
2004	Spr	Mar	Wed	DL	DL	5	84	5
2006	Spr	Mar	Fri	DL	DL	25	83	25
2003	Spr	Mar	Mon	DL	DL	22	83	22
2006	Spr	Mar	Fri	DL	DL	25	83	25
2002	Sum	Sep	Wed	DL	DL	12	261	12
2004	Sum	Sep	Sat	DL	DL	5	262	5
2002	Sum	Sep	Wed	DL	DL	12	261	12
2003	Sum	Sep	Thu	DL	DL	23	261	23
2004	Sum	Sep	Sat	DL	DL	5	262	5
2006	Sum	Sep	Mon	DL	DL	27	261	27
2005	Spr	Mar	Fri	DL	DL	16	84	16
2004	Spr	Mar	Thu	DL	DL	6	85	6
2006	Spr	Mar	Sat	DL	DL	26	84	26
2005	Spr	Mar	Fri	DL	DL	16	84	16
2003	Spr	Mar	Tue	DL	DL	23	84	23
2003	Spr	Mar	Tue	DL	DL	23	84	23
2006	Spr	Mar	Sat	DL	DL	26	84	26
2003	Sum	Sep	Wed	DL	DL	22	260	22
2006	Sum	Sep	Sun	DL	DL	26	260	26
2004	Sum	Sep	Fri	DL	DL	4	261	4
2005	Sum	Sep	Sat	DL	DL	15	260	15
2004	Spr	Mar	Fri	DL	DL	7	86	7
2004	Spr	Mar	Fri	DL	DL	7	86	7
2006	Spr	Mar	Sun	DL	DL	27	85	27
2003	Spr	Mar	Wed	DL	DL	24	85	24
2005	Spr	Mar	Sat	DL	DL	17	85	17
2002	Spr	Mar	Tue	DL	DL	13	85	13
2004	Spr	Mar	Fri	DL	DL	7	86	7
2003	Spr	Mar	Wed	DL	DL	24	85	24
2004	Spr	Mar	Fri	DL	DL	7	86	7
2002	Spr	Mar	Tue	DL	DL	13	85	13
2002	Sum	Sep	Mon	DL	DL	10	259	10
2005	Sum	Sep	Fri	DL	DL	14	259	14
2004	Sum	Sep	Thu	DL	DL	3	260	3
2003	Spr	Mar	Thu	DL	DL	25	86	25
2006	Spr	Mar	Mon	DL	DL	28	86	28
2005	Spr	Mar	Sun	DL	DL	18	86	18
2004	Spr	Mar	Sat	DL	DL	8	87	8
2002	Spr	Mar	Wed	DL	DL	14	86	14
2006	Spr	Mar	Mon	DL	DL	28	86	28
2005	Spr	Mar	Sun	DL	DL	18	86	18
2002	Spr	Mar	Wed	DL	DL	14	86	14
2002	Spr	Mar	Wed	DL	DL	14	86	14
2004	Spr	Mar	Sat	DL	DL	8	87	8
2004	Sum	Sep	Wed	DL	DL	2	259	2
2006	Sum	Sep	Fri	DL	DL	24	258	24
2006	Sum	Sep	Fri	DL	DL	24	258	24
2003	Sum	Sep	Mon	DL	DL	20	258	20
2004	Sum	Sep	Wed	DL	DL	2	259	2
2006	Sum	Sep	Fri	DL	DL	24	258	24
2006	Sum	Sep	Fri	DL	DL	24	258	24
2006	Sum	Sep	Fri	DL	DL	24	258	24
2003	Sum	Sep	Mon	DL	DL	20	258	20
2006	Spr	Mar	Tue	DL	DL	29	87	29
2004	Spr	Mar	Sun	DL	DL	9	88	9
2006	Spr	Mar	Tue	DL	DL	29	87	29
2006	Spr	Mar	Tue	DL	DL	29	87	29
2002	Spr	Mar	Thu	DL	DL	15	87	15
2005	Spr	Mar	Mon	DL	DL	19	87	19
2002	Spr	Mar	Thu	DL	DL	15	87	15
2002	Spr	Mar	Thu	DL	DL	15	87	15
2002	Spr	Mar	Thu	DL	DL	15	87	15
2002	Spr	Mar	Thu	DL	DL	15	87	15
2003	Spr	Mar	Fri	DL	DL	26	87	26
2004	Spr	Mar	Sun	DL	DL	9	88	9
2005	Spr	Mar	Mon	DL	DL	19	87	19
2002	Spr	Mar	Thu	DL	DL	15	87	15
2002	Spr	Mar	Thu	DL	DL	15	87	15
2002	Spr	Mar	Thu	DL	DL	15	87	15
2006	Sum	Sep	Thu	DL	DL	23	257	23
2006	Sum	Sep	Thu	DL	DL	23	257	23
2002	Sum	Sep	Sat	DL	DL	8	257	8
2004	Sum	Sep	Tue	DL	DL	1	258	1
2002	Sum	Sep	Sat	DL	DL	8	257	8
2006	Sum	Sep	Thu	DL	DL	23	257	23
2002	Sum	Sep	Sat	DL	DL	8	257	8
2003	Sum	Sep	Sun	DL	DL	19	257	19
2002	Sum	Sep	Sat	DL	DL	8	257	8
2003	Sum	Sep	Sun	DL	DL	19	257	19
2004	Spr	Mar	Mon	DL	DL	10	89	10
2006	Spr	Mar	Wed	DL	DL	1	88	1
2002	Spr	Mar	Fri	DL	DL	16	88	16
2006	Spr	Mar	Wed	DL	DL	1	88	1
2002	Spr	Mar	Fri	DL	DL	16	88	16
2004	Spr	Mar	Mon	DL	DL	10	89	10
2005	Spr	Mar	Tue	DL	DL	20	88	20
2006	Spr	Mar	Wed	DL	DL	1	88	1
2003	Spr	Mar	Sat	DL	DL	27	88	27
2005	Spr	Mar	Tue	DL	DL	20	88	20
2002	Spr	Mar	Fri	DL	DL	16	88	16
2003	Spr	Mar	Sat	DL	DL	27	88	27
2002	Sum	Sep	Fri	DL	DL	7	256	7
2004	Sum	Sep	Mon	DL	DL	29	257	29
2003	Sum	Sep	Sat	DL	DL	18	256	18
2005	Sum	Sep	Tue	DL	DL	11	256	11
2002	Sum	Sep	Fri	DL	DL	7	256	7
2004	Sum	Sep	Mon	DL	DL	29	257	29
2002	Sum	Sep	Fri	DL	DL	7	256	7
2006	Sum	Sep	Wed	DL	DL	22	256	22
2002	Spr	Mar	Sat	DL	DL	17	89	17
2005	Spr	Mar	Wed	DL	DL	21	89	21
2003	Spr	Mar	Sun	DL	DL	28	89	28
2002	Spr	Mar	Sat	DL	DL	17	89	17
2003	Spr	Mar	Sun	DL	DL	28	89	28
2006	Spr	Mar	Thu	DL	DL	2	89	2
2005	Spr	Mar	Wed	DL	DL	21	89	21
2005	Spr	Mar	Wed	DL	DL	21	89	21
2002	Spr	Mar	Sat	DL	DL	17	89	17
2002	Spr	Mar	Sat	DL	DL	17	89	17
2003	Sum	Sep	Fri	DL	DL	17	255	17
2002	Sum	Sep	Thu	DL	DL	6	255	6
2003	Sum	Sep	Fri	DL	DL	17	255	17
2003	Sum	Sep	Fri	DL	DL	17	255	17
2006	Sum	Sep	Tue	DL	DL	21	255	21
2004	Sum	Sep	Sun	DL	DL	28	256	28
2004	Sum	Sep	Sun	DL	DL	28	256	28
2005	Sum	Sep	Mon	DL	DL	10	255	10
2006	Sum	Sep	Tue	DL	DL	21	255	21
2006	Sum	Sep	Tue	DL	DL	21	255	21
2003	Sum	Sep	Fri	DL	DL	17	255	17
2006	Spr	Mar	Fri	DL	DL	3	90	3
2004	Spr	Mar	Wed	DL	DL	12	91	12
2003	Spr	Mar	Mon	DL	DL	29	90	29
2003	Spr	Mar	Mon	DL	DL	29	90	29
2005	Spr	Mar	Thu	DL	DL	22	90	22
2004	Spr	Mar	Wed	DL	DL	12	91	12
2003	Spr	Mar	Mon	DL	DL	29	90	29
2005	Spr	Mar	Thu	DL	DL	22	90	22
2004	Spr	Mar	Wed	DL	DL	12	91	12
2006	Sum	Sep	Mon	DL	DL	20	254	20
2006	Sum	Sep	Mon	DL	DL	20	254	20
2003	Sum	Sep	Thu	DL	DL	16	254	16
2004	Sum	Sep	Sat	DL	DL	27	255	27
2003	Sum	Sep	Thu	DL	DL	16	254	16
2003	Sum	Sep	Thu	DL	DL	16	254	16
2003	Sum	Sep	Thu	DL	DL	16	254	16
2005	Spr	Apr	Fri	DL	DL	23	91	23
2005	Spr	Apr	Fri	DL	DL	23	91	23
2006	Spr	Apr	Sat	DL	DL	4	91	4
2004	Spr	Apr	Thu	DL	DL	13	92	13
2004	Spr	Apr	Thu	DL	DL	13	92	13
2004	Spr	Apr	Thu	DL	DL	13	92	13
2003	Spr	Apr	Tue	DL	DL	1	91	1
2004	Spr	Apr	Thu	DL	DL	13	92	13
2005	Spr	Apr	Fri	DL	DL	23	91	23
2005	Spr	Apr	Fri	DL	DL	23	91	23
2005	Spr	Apr	Sat	DL	DL	24	92	24
2003	Spr	Apr	Wed	DL	DL	2	92	2
2004	Spr	Apr	Fri	DL	DL	14	93	14
2006	Spr	Apr	Sun	DL	DL	5	92	5
2006	Spr	Apr	Sun	DL	DL	5	92	5
2004	Spr	Apr	Fri	DL	DL	14	93	14
2002	Spr	Apr	Tue	DL	DL	20	92	20
2003	Spr	Apr	Thu	DL	DL	3	93	3
2006	Spr	Apr	Mon	DL	DL	6	93	6
2003	Spr	Apr	Thu	DL	DL	3	93	3
2006	Spr	Apr	Mon	DL	DL	6	93	6
2004	Spr	Apr	Sat	DL	DL	15	94	15
2006	Spr	Apr	Mon	DL	DL	6	93	6
2003	Spr	Apr	Thu	DL	DL	3	93	3
2003	Spr	Apr	Thu	DL	DL	3	93	3
2004	Spr	Apr	Sat	DL	DL	15	94	15
2002	Spr	Apr	Wed	DL	DL	21	93	21
2004	Spr	Apr	Sat	DL	DL	15	94	15
2004	Spr	Apr	Sat	DL	DL	15	94	15
2003	Spr	Apr	Thu	DL	DL	3	93	3
2002	Spr	Apr	Wed	DL	DL	21	93	21
2003	Spr	Apr	Thu	DL	DL	3	93	3
2004	Sum	Sep	Wed	DL	DL	24	252	24
2004	Sum	Sep	Wed	DL	DL	24	252	24
2006	Sum	Sep	Fri	DL	DL	17	251	17
2003	Sum	Sep	Mon	DL	DL	13	251	13
2004	Sum	Sep	Wed	DL	DL	24	252	24
2003	Sum	Sep	Mon	DL	DL	13	251	13
2002	Sum	Sep	Sun	DL	DL	2	251	2
2006	Sum	Sep	Fri	DL	DL	17	251	17
2002	Spr	Apr	Thu	DL	DL	22	94	22
2003	Spr	Apr	Fri	DL	DL	4	94	4
2006	Spr	Apr	Tue	DL	DL	7	94	7
2004	Spr	Apr	Sun	DL	DL	16	95	16
2003	Spr	Apr	Fri	DL	DL	4	94	4
2002	Sum	Sep	Sat	DL	DL	1	250	1
2002	Sum	Sep	Sat	DL	DL	1	250	1
2006	Sum	Sep	Thu	DL	DL	16	250	16
2003	Sum	Sep	Sun	DL	DL	12	250	12
2004	Spr	Apr	Mon	DL	DL	17	96	17
2002	Spr	Apr	Fri	DL	DL	23	95	23
2002	Spr	Apr	Fri	DL	DL	23	95	23
2003	Spr	Apr	Sat	DL	DL	5	95	5
2002	Spr	Apr	Fri	DL	DL	23	95	23
2005	Spr	Apr	Tue	DL	DL	27	95	27
2003	Spr	Apr	Sat	DL	DL	5	95	5
2003	Spr	Apr	Sat	DL	DL	5	95	5
2003	Spr	Apr	Sat	DL	DL	5	95	5
2002	Spr	Apr	Fri	DL	DL	23	95	23
2003	Spr	Apr	Sat	DL	DL	5	95	5
2004	Spr	Apr	Mon	DL	DL	17	96	17
2005	Spr	Apr	Tue	DL	DL	27	95	27
2002	Sum	Sep	Fri	DL	DL	30	249	30
2002	Sum	Sep	Fri	DL	DL	30	249	30
2006	Sum	Sep	Wed	DL	DL	15	249	15
2006	Sum	Sep	Wed	DL	DL	15	249	15
2003	Sum	Sep	Sat	DL	DL	11	249	11
2003	Sum	Sep	Sat	DL	DL	11	249	11
2004	Sum	Sep	Mon	DL	DL	22	250	22
2005	Sum	Sep	Tue	DL	DL	4	249	4
2002	Spr	Apr	Sat	DL	DL	24	96	24
2003	Spr	Apr	Sun	DL	DL	6	96	6
2004	Spr	Apr	Tue	DL	DL	18	97	18
2006	Spr	Apr	Thu	DL	DL	9	96	9
2004	Spr	Apr	Tue	DL	DL	18	97	18
2003	Spr	Apr	Sun	DL	DL	6	96	6
2005	Spr	Apr	Wed	DL	DL	28	96	28
2006	Spr	Apr	Thu	DL	DL	9	96	9
2006	Sum	Sep	Tue	DL	DL	14	248	14
2003	Sum	Sep	Fri	DL	DL	10	248	10
2002	Sum	Sep	Thu	DL	DL	29	248	29
2002	Sum	Sep	Thu	DL	DL	29	248	29
2003	Sum	Sep	Fri	DL	DL	10	248	10
2003	Sum	Sep	Fri	DL	DL	10	248	10
2006	Sum	Sep	Tue	DL	DL	14	248	14
2005	Spr	Apr	Thu	DL	DL	29	97	29
2006	Spr	Apr	Fri	DL	DL	10	97	10
2004	Spr	Apr	Wed	DL	DL	19	98	19
2005	Spr	Apr	Thu	DL	DL	29	97	29
2005	Spr	Apr	Thu	DL	DL	29	97	29
2005	Spr	Apr	Thu	DL	DL	29	97	29
2002	Spr	Apr	Sun	DL	DL	25	97	25
2006	Spr	Apr	Fri	DL	DL	10	97	10
2006	Sum	Sep	Mon	DL	DL	13	247	13
2006	Sum	Sep	Mon	DL	DL	13	247	13
2003	Sum	Sep	Thu	DL	DL	9	247	9
2003	Sum	Sep	Thu	DL	DL	9	247	9
2004	Sum	Sep	Sat	DL	DL	20	248	20
2006	Sum	Sep	Mon	DL	DL	13	247	13
2002	Spr	Apr	Mon	DL	DL	26	98	26
2002	Spr	Apr	Mon	DL	DL	26	98	26
2002	Spr	Apr	Mon	DL	DL	26	98	26
2004	Spr	Apr	Thu	DL	DL	20	99	20
2003	Spr	Apr	Tue	DL	DL	8	98	8
2005	Sum	Sep	Sat	DL	DL	1	246	1
2003	Sum	Sep	Wed	DL	DL	8	246	8
2003	Sum	Sep	Wed	DL	DL	8	246	8
2003	Spr	Apr	Wed	DL	DL	9	99	9
2003	Spr	Apr	Wed	DL	DL	9	99	9
2003	Spr	Apr	Wed	DL	DL	9	99	9
2004	Spr	Apr	Fri	DL	DL	21	100	21
2002	Spr	Apr	Tue	DL	DL	27	99	27
2004	Spr	Apr	Fri	DL	DL	21	100	21
2005	Spr	Apr	Sat	DL	DL	2	99	2
2006	Spr	Apr	Sun	DL	DL	12	99	12
2006	Spr	Apr	Sun	DL	DL	12	99	12
2005	Sum	Sep	Fri	DL	DL	29	245	29
2002	Sum	Sep	Mon	DL	DL	26	245	26
2005	Sum	Sep	Fri	DL	DL	29	245	29
2006	Sum	Sep	Sat	DL	DL	11	245	11
2002	Sum	Sep	Mon	DL	DL	26	245	26
2003	Sum	Sep	Tue	DL	DL	7	245	7
2006	Sum	Sep	Sat	DL	DL	11	245	11
2003	Spr	Apr	Thu	DL	DL	10	100	10
2006	Spr	Apr	Mon	DL	DL	13	100	13
2005	Spr	Apr	Sun	DL	DL	3	100	3
2002	Spr	Apr	Wed	DL	DL	28	100	28
2003	Spr	Apr	Thu	DL	DL	10	100	10
2005	Spr	Apr	Sun	DL	DL	3	100	3
2004	Spr	Apr	Sat	DL	DL	22	101	22
2003	Spr	Apr	Thu	DL	DL	10	100	10
2006	Sum	Sep	Fri	DL	DL	10	244	10
2006	Sum	Sep	Fri	DL	DL	10	244	10
2005	Sum	Sep	Thu	DL	DL	28	244	28
2002	Sum	Sep	Sun	DL	DL	25	244	25
2003	Spr	Apr	Fri	DL	DL	11	101	11
2006	Spr	Apr	Tue	DL	DL	14	101	14
2006	Spr	Apr	Tue	DL	DL	14	101	14
2004	Spr	Apr	Sun	DL	DL	23	102	23
2004	Spr	Apr	Sun	DL	DL	23	102	23
2006	Sum	Aug	Thu	DL	DL	9	243	9
2003	Sum	Aug	Sun	DL	DL	5	243	5
2004	Sum	Aug	Tue	DL	DL	16	244	16
2002	Sum	Aug	Sat	DL	DL	24	243	24
2006	Sum	Aug	Thu	DL	DL	9	243	9
2003	Sum	Aug	Sun	DL	DL	5	243	5
2002	Spr	Apr	Fri	DL	DL	1	102	1
2005	Spr	Apr	Tue	DL	DL	5	102	5
2005	Spr	Apr	Tue	DL	DL	5	102	5
2003	Spr	Apr	Sat	DL	DL	12	102	12
2006	Spr	Apr	Wed	DL	DL	15	102	15
2004	Spr	Apr	Mon	DL	DL	24	103	24
2003	Spr	Apr	Sat	DL	DL	12	102	12
2004	Spr	Apr	Mon	DL	DL	24	103	24
2004	Spr	Apr	Mon	DL	DL	24	103	24
2002	Spr	Apr	Fri	DL	DL	1	102	1
2003	Spr	Apr	Sat	DL	DL	12	102	12
2003	Sum	Aug	Sat	DL	DL	4	242	4
2004	Sum	Aug	Mon	DL	DL	15	243	15
2005	Sum	Aug	Tue	DL	DL	26	242	26
2006	Spr	Apr	Thu	DL	DL	16	103	16
2004	Spr	Apr	Tue	DL	DL	25	104	25
2004	Spr	Apr	Tue	DL	DL	25	104	25
2002	Spr	Apr	Sat	DL	DL	2	103	2
2002	Spr	Apr	Sat	DL	DL	2	103	2
2005	Spr	Apr	Wed	DL	DL	6	103	6
2004	Spr	Apr	Tue	DL	DL	25	104	25
2004	Sum	Aug	Sun	DL	DL	14	242	14
2003	Sum	Aug	Fri	DL	DL	3	241	3
2003	Sum	Aug	Fri	DL	DL	3	241	3
2005	Sum	Aug	Mon	DL	DL	25	241	25
2002	Sum	Aug	Thu	DL	DL	22	241	22
2006	Sum	Aug	Tue	DL	DL	7	241	7
2004	Sum	Aug	Sun	DL	DL	14	242	14
2003	Spr	Apr	Mon	DL	DL	14	104	14
2005	Spr	Apr	Thu	DL	DL	7	104	7
2003	Spr	Apr	Mon	DL	DL	14	104	14
2006	Spr	Apr	Fri	DL	DL	17	104	17
2003	Spr	Apr	Mon	DL	DL	14	104	14
2006	Spr	Apr	Fri	DL	DL	17	104	17
2005	Spr	Apr	Thu	DL	DL	7	104	7
2004	Spr	Apr	Wed	DL	DL	26	105	26
2003	Spr	Apr	Mon	DL	DL	14	104	14
2004	Sum	Aug	Sat	DL	DL	13	241	13
2003	Sum	Aug	Thu	DL	DL	2	240	2
2002	Sum	Aug	Wed	DL	DL	21	240	21
2006	Sum	Aug	Mon	DL	DL	6	240	6
2003	Sum	Aug	Thu	DL	DL	2	240	2
2004	Sum	Aug	Sat	DL	DL	13	241	13
2005	Sum	Aug	Sun	DL	DL	24	240	24
2005	Spr	Apr	Fri	DL	DL	8	105	8
2004	Spr	Apr	Thu	DL	DL	27	106	27
2004	Spr	Apr	Thu	DL	DL	27	106	27
2005	Spr	Apr	Fri	DL	DL	8	105	8
2003	Spr	Apr	Tue	DL	DL	15	105	15
2002	Spr	Apr	Mon	DL	DL	4	105	4
2004	Spr	Apr	Thu	DL	DL	27	106	27
2005	Spr	Apr	Fri	DL	DL	8	105	8
2005	Spr	Apr	Fri	DL	DL	8	105	8
2002	Spr	Apr	Mon	DL	DL	4	105	4
2002	Spr	Apr	Mon	DL	DL	4	105	4
2005	Spr	Apr	Fri	DL	DL	8	105	8
2005	Spr	Apr	Fri	DL	DL	8	105	8
2003	Spr	Apr	Tue	DL	DL	15	105	15
2005	Spr	Apr	Fri	DL	DL	8	105	8
2004	Spr	Apr	Thu	DL	DL	27	106	27
2002	Sum	Aug	Tue	DL	DL	20	239	20
2003	Sum	Aug	Wed	DL	DL	1	239	1
2003	Sum	Aug	Wed	DL	DL	1	239	1
2006	Sum	Aug	Sun	DL	DL	5	239	5
2003	Sum	Aug	Wed	DL	DL	1	239	1
2004	Sum	Aug	Fri	DL	DL	12	240	12
2005	Sum	Aug	Sat	DL	DL	23	239	23
2004	Spr	Apr	Fri	DL	DL	28	107	28
2003	Spr	Apr	Wed	DL	DL	16	106	16
2002	Spr	Apr	Tue	DL	DL	5	106	5
2003	Spr	Apr	Wed	DL	DL	16	106	16
2002	Spr	Apr	Tue	DL	DL	5	106	5
2003	Spr	Apr	Wed	DL	DL	16	106	16
2002	Spr	Apr	Tue	DL	DL	5	106	5
2006	Spr	Apr	Sun	DL	DL	19	106	19
2003	Spr	Apr	Wed	DL	DL	16	106	16
2002	Spr	Apr	Tue	DL	DL	5	106	5
2006	Spr	Apr	Sun	DL	DL	19	106	19
2003	Sum	Aug	Tue	DL	DL	29	238	29
2006	Sum	Aug	Sat	DL	DL	4	238	4
2004	Sum	Aug	Thu	DL	DL	11	239	11
2003	Spr	Apr	Thu	DL	DL	17	107	17
2004	Spr	Apr	Sat	DL	DL	29	108	29
2002	Spr	Apr	Wed	DL	DL	6	107	6
2006	Spr	Apr	Mon	DL	DL	20	107	20
2006	Spr	Apr	Mon	DL	DL	20	107	20
2005	Spr	Apr	Sun	DL	DL	10	107	10
2006	Spr	Apr	Mon	DL	DL	20	107	20
2002	Spr	Apr	Wed	DL	DL	6	107	6
2006	Sum	Aug	Fri	DL	DL	3	237	3
2005	Sum	Aug	Thu	DL	DL	21	237	21
2006	Sum	Aug	Fri	DL	DL	3	237	3
2004	Spr	Apr	Sun	DL	DL	30	109	30
2005	Spr	Apr	Mon	DL	DL	11	108	11
2003	Spr	Apr	Fri	DL	DL	18	108	18
2006	Spr	Apr	Tue	DL	DL	21	108	21
2006	Spr	Apr	Tue	DL	DL	21	108	21
2003	Spr	Apr	Fri	DL	DL	18	108	18
2003	Spr	Apr	Fri	DL	DL	18	108	18
2006	Spr	Apr	Tue	DL	DL	21	108	21
2002	Spr	Apr	Thu	DL	DL	7	108	7
2003	Spr	Apr	Fri	DL	DL	18	108	18
2003	Spr	Apr	Fri	DL	DL	18	108	18
2002	Spr	Apr	Thu	DL	DL	7	108	7
2003	Spr	Apr	Fri	DL	DL	18	108	18
2005	Spr	Apr	Mon	DL	DL	11	108	11
2004	Spr	Apr	Sun	DL	DL	30	109	30
2004	Spr	Apr	Sun	DL	DL	30	109	30
2004	Sum	Aug	Tue	DL	DL	9	237	9
2004	Sum	Aug	Tue	DL	DL	9	237	9
2005	Sum	Aug	Wed	DL	DL	20	236	20
2002	Sum	Aug	Sat	DL	DL	17	236	17
2006	Spr	Apr	Wed	DL	DL	22	109	22
2006	Spr	Apr	Wed	DL	DL	22	109	22
2005	Spr	Apr	Tue	DL	DL	12	109	12
2002	Spr	Apr	Fri	DL	DL	8	109	8
2004	Spr	Apr	Mon	DL	DL	1	110	1
2005	Spr	Apr	Tue	DL	DL	12	109	12
2002	Spr	Apr	Fri	DL	DL	8	109	8
2002	Spr	Apr	Fri	DL	DL	8	109	8
2003	Spr	Apr	Sat	DL	DL	19	109	19
2002	Spr	Apr	Fri	DL	DL	8	109	8
2002	Spr	Apr	Fri	DL	DL	8	109	8
2002	Spr	Apr	Fri	DL	DL	8	109	8
2004	Sum	Aug	Mon	DL	DL	8	236	8
2005	Sum	Aug	Tue	DL	DL	19	235	19
2005	Sum	Aug	Tue	DL	DL	19	235	19
2005	Sum	Aug	Tue	DL	DL	19	235	19
2002	Sum	Aug	Fri	DL	DL	16	235	16
2006	Sum	Aug	Wed	DL	DL	1	235	1
2003	Sum	Aug	Sat	DL	DL	26	235	26
2003	Sum	Aug	Sat	DL	DL	26	235	26
2002	Sum	Aug	Thu	DL	DL	15	234	15
2003	Sum	Aug	Fri	DL	DL	25	234	25
2004	Sum	Aug	Sun	DL	DL	7	235	7
2002	Sum	Aug	Thu	DL	DL	15	234	15
2002	Sum	Aug	Thu	DL	DL	15	234	15
2006	Sum	Aug	Tue	DL	DL	29	234	29
2004	Sum	Aug	Sun	DL	DL	7	235	7
2005	Spr	Apr	Wed	DL	DL	13	110	13
2006	Spr	Apr	Thu	DL	DL	23	110	23
2005	Spr	Apr	Wed	DL	DL	13	110	13
2002	Spr	Apr	Sat	DL	DL	9	110	9
2005	Spr	Apr	Wed	DL	DL	13	110	13
2002	Spr	Apr	Sat	DL	DL	9	110	9
2006	Spr	Apr	Thu	DL	DL	23	110	23
2006	Spr	Apr	Thu	DL	DL	23	110	23
2006	Spr	Apr	Thu	DL	DL	23	110	23
2003	Spr	Apr	Sun	DL	DL	20	110	20
2004	Spr	Apr	Tue	DL	DL	2	111	2
2004	Spr	Apr	Tue	DL	DL	2	111	2
2002	Spr	Apr	Sat	DL	DL	9	110	9
2004	Spr	Apr	Tue	DL	DL	2	111	2
2005	Spr	Apr	Wed	DL	DL	13	110	13
2002	Sum	Aug	Wed	DL	DL	14	233	14
2003	Sum	Aug	Thu	DL	DL	24	233	24
2002	Sum	Aug	Wed	DL	DL	14	233	14
2005	Sum	Aug	Sun	DL	DL	17	233	17
2005	Sum	Aug	Sun	DL	DL	17	233	17
2004	Spr	Apr	Wed	DL	DL	3	112	3
2004	Spr	Apr	Wed	DL	DL	3	112	3
2002	Spr	Apr	Sun	DL	DL	10	111	10
2006	Spr	Apr	Fri	DL	DL	24	111	24
2005	Spr	Apr	Thu	DL	DL	14	111	14
2005	Spr	Apr	Thu	DL	DL	14	111	14
2002	Spr	Apr	Sun	DL	DL	10	111	10
2003	Spr	Apr	Tue	DL	DL	22	112	22
2006	Spr	Apr	Sat	DL	DL	25	112	25
2005	Spr	Apr	Fri	DL	DL	15	112	15
2002	Spr	Apr	Mon	DL	DL	11	112	11
2005	Spr	Apr	Fri	DL	DL	15	112	15
2004	Spr	Apr	Thu	DL	DL	4	113	4
2002	Spr	Apr	Mon	DL	DL	11	112	11
2004	Spr	Apr	Thu	DL	DL	4	113	4
2002	Spr	Apr	Mon	DL	DL	11	112	11
2005	Spr	Apr	Fri	DL	DL	15	112	15
2003	Sum	Aug	Wed	DL	DL	23	232	23
2004	Sum	Aug	Fri	DL	DL	5	233	5
2002	Sum	Aug	Tue	DL	DL	13	232	13
2002	Sum	Aug	Tue	DL	DL	13	232	13
2006	Sum	Aug	Sun	DL	DL	27	232	27
2003	Sum	Aug	Wed	DL	DL	23	232	23
2002	Sum	Aug	Tue	DL	DL	13	232	13
2002	Spr	Apr	Tue	DL	DL	12	113	12
2002	Spr	Apr	Tue	DL	DL	12	113	12
2005	Spr	Apr	Sat	DL	DL	16	113	16
2003	Spr	Apr	Wed	DL	DL	23	113	23
2004	Spr	Apr	Fri	DL	DL	5	114	5
2003	Spr	Apr	Wed	DL	DL	23	113	23
2004	Spr	Apr	Fri	DL	DL	5	114	5
2006	Spr	Apr	Sun	DL	DL	26	113	26
2006	Spr	Apr	Sun	DL	DL	26	113	26
2003	Spr	Apr	Wed	DL	DL	23	113	23
2002	Spr	Apr	Tue	DL	DL	12	113	12
2004	Spr	Apr	Fri	DL	DL	5	114	5
2006	Sum	Aug	Sat	DL	DL	26	231	26
2002	Sum	Aug	Mon	DL	DL	12	231	12
2002	Sum	Aug	Mon	DL	DL	12	231	12
2003	Sum	Aug	Tue	DL	DL	22	231	22
2005	Sum	Aug	Fri	DL	DL	15	231	15
2005	Sum	Aug	Fri	DL	DL	15	231	15
2003	Sum	Aug	Tue	DL	DL	22	231	22
2002	Sum	Aug	Mon	DL	DL	12	231	12
2002	Sum	Aug	Mon	DL	DL	12	231	12
2006	Spr	Apr	Mon	DL	DL	27	114	27
2002	Spr	Apr	Wed	DL	DL	13	114	13
2003	Spr	Apr	Thu	DL	DL	24	114	24
2002	Spr	Apr	Wed	DL	DL	13	114	13
2004	Spr	Apr	Sat	DL	DL	6	115	6
2002	Spr	Apr	Wed	DL	DL	13	114	13
2005	Spr	Apr	Sun	DL	DL	17	114	17
2005	Spr	Apr	Sun	DL	DL	17	114	17
2006	Spr	Apr	Mon	DL	DL	27	114	27
2006	Sum	Aug	Fri	DL	DL	25	230	25
2003	Sum	Aug	Mon	DL	DL	21	230	21
2004	Sum	Aug	Wed	DL	DL	3	231	3
2002	Sum	Aug	Sun	DL	DL	11	230	11
2006	Sum	Aug	Fri	DL	DL	25	230	25
2006	Sum	Aug	Fri	DL	DL	25	230	25
2006	Sum	Aug	Fri	DL	DL	25	230	25
2006	Sum	Aug	Fri	DL	DL	25	230	25
2005	Sum	Aug	Thu	DL	DL	14	230	14
2003	Sum	Aug	Mon	DL	DL	21	230	21
2003	Sum	Aug	Mon	DL	DL	21	230	21
2003	Spr	Apr	Fri	DL	DL	25	115	25
2005	Spr	Apr	Mon	DL	DL	18	115	18
2006	Spr	Apr	Tue	DL	DL	28	115	28
2003	Spr	Apr	Fri	DL	DL	25	115	25
2003	Spr	Apr	Fri	DL	DL	25	115	25
2006	Spr	Apr	Tue	DL	DL	28	115	28
2005	Spr	Apr	Mon	DL	DL	18	115	18
2006	Spr	Apr	Tue	DL	DL	28	115	28
2006	Spr	Apr	Tue	DL	DL	28	115	28
2003	Spr	Apr	Fri	DL	DL	25	115	25
2006	Spr	Apr	Tue	DL	DL	28	115	28
2003	Spr	Apr	Fri	DL	DL	25	115	25
2006	Sum	Aug	Thu	DL	DL	24	229	24
2002	Sum	Aug	Sat	DL	DL	10	229	10
2003	Sum	Aug	Sun	DL	DL	20	229	20
2003	Sum	Aug	Sun	DL	DL	20	229	20
2004	Sum	Aug	Tue	DL	DL	2	230	2
2003	Sum	Aug	Sun	DL	DL	20	229	20
2003	Sum	Aug	Sun	DL	DL	20	229	20
2006	Sum	Aug	Thu	DL	DL	24	229	24
2005	Sum	Aug	Wed	DL	DL	13	229	13
2005	Sum	Aug	Tue	DL	DL	12	228	12
2006	Sum	Aug	Wed	DL	DL	23	228	23
2005	Sum	Aug	Tue	DL	DL	12	228	12
2004	Sum	Aug	Mon	DL	DL	1	229	1
2003	Sum	Aug	Sat	DL	DL	19	228	19
2002	Sum	Aug	Fri	DL	DL	9	228	9
2004	Sum	Aug	Mon	DL	DL	1	229	1
2002	Sum	Aug	Fri	DL	DL	9	228	9
2003	Sum	Aug	Sat	DL	DL	19	228	19
2003	Sum	Aug	Sat	DL	DL	19	228	19
2005	Sum	Aug	Tue	DL	DL	12	228	12
2005	Sum	Aug	Tue	DL	DL	12	228	12
2002	Sum	Aug	Fri	DL	DL	9	228	9
2002	Sum	Aug	Fri	DL	DL	9	228	9
2005	Spr	Apr	Tue	DL	DL	19	116	19
2004	Spr	Apr	Mon	DL	DL	8	117	8
2002	Spr	Apr	Fri	DL	DL	15	116	15
2005	Spr	Apr	Tue	DL	DL	19	116	19
2002	Spr	Apr	Fri	DL	DL	15	116	15
2002	Spr	Apr	Fri	DL	DL	15	116	15
2003	Spr	Apr	Sat	DL	DL	26	116	26
2004	Spr	Apr	Mon	DL	DL	8	117	8
2004	Spr	Apr	Mon	DL	DL	8	117	8
2002	Spr	Apr	Fri	DL	DL	15	116	15
2006	Spr	Apr	Wed	DL	DL	29	116	29
2005	Spr	Apr	Tue	DL	DL	19	116	19
2006	Spr	Apr	Wed	DL	DL	29	116	29
2003	Spr	Apr	Sat	DL	DL	26	116	26
2004	Spr	Apr	Mon	DL	DL	8	117	8
2003	Spr	Apr	Sat	DL	DL	26	116	26
2003	Spr	Apr	Sat	DL	DL	26	116	26
2002	Spr	Apr	Fri	DL	DL	15	116	15
2002	Spr	Apr	Sat	DL	DL	16	117	16
2005	Spr	Apr	Wed	DL	DL	20	117	20
2002	Spr	Apr	Sat	DL	DL	16	117	16
2002	Spr	Apr	Sat	DL	DL	16	117	16
2004	Spr	Apr	Tue	DL	DL	9	118	9
2006	Spr	Apr	Thu	DL	DL	1	117	1
2002	Spr	Apr	Sat	DL	DL	16	117	16
2004	Spr	Apr	Tue	DL	DL	9	118	9
2004	Spr	Apr	Tue	DL	DL	9	118	9
2002	Spr	Apr	Sat	DL	DL	16	117	16
2002	Spr	Apr	Sat	DL	DL	16	117	16
2005	Sum	Aug	Mon	DL	DL	11	227	11
2006	Sum	Aug	Tue	DL	DL	22	227	22
2003	Sum	Aug	Fri	DL	DL	18	227	18
2002	Sum	Aug	Thu	DL	DL	8	227	8
2004	Sum	Aug	Sun	DL	DL	30	228	30
2005	Sum	Aug	Mon	DL	DL	11	227	11
2003	Sum	Aug	Fri	DL	DL	18	227	18
2004	Spr	Apr	Wed	DL	DL	10	119	10
2006	Spr	Apr	Fri	DL	DL	2	118	2
2002	Spr	Apr	Sun	DL	DL	17	118	17
2002	Spr	Apr	Sun	DL	DL	17	118	17
2003	Spr	Apr	Mon	DL	DL	28	118	28
2005	Spr	Apr	Thu	DL	DL	21	118	21
2002	Spr	Apr	Sun	DL	DL	17	118	17
2006	Spr	Apr	Fri	DL	DL	2	118	2
2005	Spr	Apr	Thu	DL	DL	21	118	21
2006	Spr	Apr	Fri	DL	DL	2	118	2
2004	Spr	Apr	Wed	DL	DL	10	119	10
2003	Spr	Apr	Mon	DL	DL	28	118	28
2005	Spr	Apr	Thu	DL	DL	21	118	21
2003	Spr	Apr	Mon	DL	DL	28	118	28
2006	Spr	Apr	Fri	DL	DL	2	118	2
2002	Spr	Apr	Sun	DL	DL	17	118	17
2003	Sum	Aug	Thu	DL	DL	17	226	17
2003	Sum	Aug	Thu	DL	DL	17	226	17
2003	Sum	Aug	Thu	DL	DL	17	226	17
2002	Sum	Aug	Wed	DL	DL	7	226	7
2005	Sum	Aug	Sun	DL	DL	10	226	10
2002	Sum	Aug	Wed	DL	DL	7	226	7
2005	Sum	Aug	Sun	DL	DL	10	226	10
2006	Sum	Aug	Mon	DL	DL	21	226	21
2005	Sum	Aug	Sun	DL	DL	10	226	10
2004	Sum	Aug	Sat	DL	DL	29	227	29
2006	Sum	Aug	Mon	DL	DL	21	226	21
2002	Spr	Apr	Mon	DL	DL	18	119	18
2005	Spr	Apr	Fri	DL	DL	22	119	22
2006	Spr	Apr	Sat	DL	DL	3	119	3
2005	Spr	Apr	Fri	DL	DL	22	119	22
2005	Spr	Apr	Fri	DL	DL	22	119	22
2002	Spr	Apr	Mon	DL	DL	18	119	18
2003	Spr	Apr	Tue	DL	DL	29	119	29
2004	Spr	Apr	Thu	DL	DL	11	120	11
2004	Spr	Apr	Thu	DL	DL	11	120	11
2002	Spr	Apr	Mon	DL	DL	18	119	18
2005	Sum	Aug	Sat	DL	DL	9	225	9
2004	Sum	Aug	Fri	DL	DL	28	226	28
2006	Sum	Aug	Sun	DL	DL	20	225	20
2005	Sum	Aug	Sat	DL	DL	9	225	9
2004	Sum	Aug	Fri	DL	DL	28	226	28
2003	Sum	Aug	Wed	DL	DL	16	225	16
2002	Sum	Aug	Tue	DL	DL	6	225	6
2002	Sum	Aug	Tue	DL	DL	6	225	6
2004	Sum	Aug	Fri	DL	DL	28	226	28
2006	Sum	Aug	Sun	DL	DL	20	225	20
2002	Sum	Aug	Tue	DL	DL	6	225	6
2002	Sum	Aug	Tue	DL	DL	6	225	6
2003	Sum	Aug	Wed	DL	DL	16	225	16
2004	Sum	Aug	Fri	DL	DL	28	226	28
2002	Sum	Aug	Tue	DL	DL	6	225	6
2003	Sum	Aug	Wed	DL	DL	16	225	16
2002	Sum	Aug	Mon	DL	DL	5	224	5
2003	Sum	Aug	Tue	DL	DL	15	224	15
2005	Sum	Aug	Fri	DL	DL	8	224	8
2005	Sum	Aug	Fri	DL	DL	8	224	8
2003	Sum	Aug	Tue	DL	DL	15	224	15
2006	Sum	Aug	Sat	DL	DL	19	224	19
2006	Sum	Aug	Sat	DL	DL	19	224	19
2005	Sum	Aug	Fri	DL	DL	8	224	8
2002	Sum	Aug	Mon	DL	DL	5	224	5
2005	Sum	Aug	Fri	DL	DL	8	224	8
2003	Sum	Aug	Tue	DL	DL	15	224	15
2006	Sum	Aug	Sat	DL	DL	19	224	19
2003	Sum	Aug	Tue	DL	DL	15	224	15
2004	Sum	Aug	Thu	DL	DL	27	225	27
2002	Sum	Aug	Mon	DL	DL	5	224	5
2002	Sum	Aug	Mon	DL	DL	5	224	5
2004	Sum	Aug	Thu	DL	DL	27	225	27
2003	Sum	Aug	Tue	DL	DL	15	224	15
2002	Sum	Aug	Mon	DL	DL	5	224	5
2003	Sum	Aug	Tue	DL	DL	15	224	15
2004	Sum	Aug	Thu	DL	DL	27	225	27
2002	Sum	Aug	Mon	DL	DL	5	224	5
2002	Sum	Aug	Mon	DL	DL	5	224	5
2003	Sum	Aug	Tue	DL	DL	15	224	15
2004	Spr	Apr	Fri	DL	DL	12	121	12
2002	Spr	Apr	Tue	DL	DL	19	120	19
2003	Spr	Apr	Wed	DL	DL	30	120	30
2003	Spr	Apr	Wed	DL	DL	30	120	30
2004	Spr	Apr	Fri	DL	DL	12	121	12
2002	Spr	Apr	Tue	DL	DL	19	120	19
2002	Spr	Apr	Tue	DL	DL	19	120	19
2004	Spr	Apr	Fri	DL	DL	12	121	12
2004	Spr	Apr	Fri	DL	DL	12	121	12
2006	Spr	Apr	Sun	DL	DL	4	120	4
2002	Spr	Apr	Tue	DL	DL	19	120	19
2004	Spr	May	Sat	DL	DL	13	122	13
2006	Spr	May	Mon	DL	DL	5	121	5
2002	Spr	May	Wed	DL	DL	20	121	20
2006	Spr	May	Mon	DL	DL	5	121	5
2003	Spr	May	Thu	DL	DL	1	121	1
2005	Spr	May	Sun	DL	DL	24	121	24
2006	Spr	May	Mon	DL	DL	5	121	5
2003	Spr	May	Thu	DL	DL	1	121	1
2005	Spr	May	Sun	DL	DL	24	121	24
2002	Spr	May	Wed	DL	DL	20	121	20
2005	Spr	May	Sun	DL	DL	24	121	24
2004	Spr	May	Sat	DL	DL	13	122	13
2005	Sum	Aug	Thu	DL	DL	7	223	7
2003	Sum	Aug	Mon	DL	DL	14	223	14
2005	Sum	Aug	Thu	DL	DL	7	223	7
2003	Sum	Aug	Mon	DL	DL	14	223	14
2005	Sum	Aug	Thu	DL	DL	7	223	7
2005	Sum	Aug	Thu	DL	DL	7	223	7
2002	Sum	Aug	Sun	DL	DL	4	223	4
2006	Sum	Aug	Fri	DL	DL	18	223	18
2003	Sum	Aug	Mon	DL	DL	14	223	14
2005	Sum	Aug	Thu	DL	DL	7	223	7
2004	Sum	Aug	Wed	DL	DL	26	224	26
2003	Sum	Aug	Mon	DL	DL	14	223	14
2006	Sum	Aug	Fri	DL	DL	18	223	18
2002	Sum	Aug	Sun	DL	DL	4	223	4
2003	Sum	Aug	Mon	DL	DL	14	223	14
2006	Sum	Aug	Fri	DL	DL	18	223	18
2002	Sum	Aug	Sun	DL	DL	4	223	4
2002	Sum	Aug	Sun	DL	DL	4	223	4
2003	Sum	Aug	Mon	DL	DL	14	223	14
2006	Sum	Aug	Thu	DL	DL	17	222	17
2004	Sum	Aug	Tue	DL	DL	25	223	25
2006	Sum	Aug	Thu	DL	DL	17	222	17
2005	Sum	Aug	Wed	DL	DL	6	222	6
2004	Sum	Aug	Tue	DL	DL	25	223	25
2004	Sum	Aug	Tue	DL	DL	25	223	25
2005	Sum	Aug	Wed	DL	DL	6	222	6
2006	Sum	Aug	Thu	DL	DL	17	222	17
2004	Sum	Aug	Tue	DL	DL	25	223	25
2005	Sum	Aug	Wed	DL	DL	6	222	6
2003	Sum	Aug	Sun	DL	DL	13	222	13
2003	Sum	Aug	Sun	DL	DL	13	222	13
2006	Sum	Aug	Thu	DL	DL	17	222	17
2005	Sum	Aug	Wed	DL	DL	6	222	6
2004	Sum	Aug	Tue	DL	DL	25	223	25
2004	Sum	Aug	Tue	DL	DL	25	223	25
2004	Sum	Aug	Tue	DL	DL	25	223	25
2006	Sum	Aug	Thu	DL	DL	17	222	17
2003	Sum	Aug	Sun	DL	DL	13	222	13
2005	Sum	Aug	Wed	DL	DL	6	222	6
2002	Sum	Aug	Sat	DL	DL	3	222	3
2004	Sum	Aug	Tue	DL	DL	25	223	25
2003	Spr	May	Fri	DL	DL	2	122	2
2003	Spr	May	Fri	DL	DL	2	122	2
2006	Spr	May	Tue	DL	DL	6	122	6
2005	Spr	May	Mon	DL	DL	25	122	25
2004	Spr	May	Sun	DL	DL	14	123	14
2003	Spr	May	Fri	DL	DL	2	122	2
2006	Spr	May	Tue	DL	DL	6	122	6
2002	Spr	May	Thu	DL	DL	21	122	21
2003	Spr	May	Fri	DL	DL	2	122	2
2002	Spr	May	Thu	DL	DL	21	122	21
2005	Spr	May	Mon	DL	DL	25	122	25
2006	Spr	May	Tue	DL	DL	6	122	6
2002	Spr	May	Thu	DL	DL	21	122	21
2002	Sum	Aug	Fri	DL	DL	2	221	2
2004	Sum	Aug	Mon	DL	DL	24	222	24
2002	Sum	Aug	Fri	DL	DL	2	221	2
2006	Sum	Aug	Wed	DL	DL	16	221	16
2006	Sum	Aug	Wed	DL	DL	16	221	16
2002	Sum	Aug	Fri	DL	DL	2	221	2
2002	Sum	Aug	Fri	DL	DL	2	221	2
2002	Sum	Aug	Fri	DL	DL	2	221	2
2006	Sum	Aug	Wed	DL	DL	16	221	16
2005	Sum	Aug	Tue	DL	DL	5	221	5
2005	Sum	Aug	Tue	DL	DL	5	221	5
2004	Sum	Aug	Mon	DL	DL	24	222	24
2003	Sum	Aug	Sat	DL	DL	12	221	12
2006	Sum	Aug	Wed	DL	DL	16	221	16
2003	Sum	Aug	Sat	DL	DL	12	221	12
2002	Sum	Aug	Fri	DL	DL	2	221	2
2005	Sum	Aug	Tue	DL	DL	5	221	5
2006	Sum	Aug	Wed	DL	DL	16	221	16
2002	Sum	Aug	Fri	DL	DL	2	221	2
2004	Spr	May	Mon	DL	DL	15	124	15
2002	Spr	May	Fri	DL	DL	22	123	22
2005	Spr	May	Tue	DL	DL	26	123	26
2004	Spr	May	Mon	DL	DL	15	124	15
2006	Spr	May	Wed	DL	DL	7	123	7
2002	Spr	May	Fri	DL	DL	22	123	22
2005	Spr	May	Tue	DL	DL	26	123	26
2002	Spr	May	Fri	DL	DL	22	123	22
2005	Spr	May	Tue	DL	DL	26	123	26
2006	Spr	May	Wed	DL	DL	7	123	7
2004	Spr	May	Mon	DL	DL	15	124	15
2004	Spr	May	Mon	DL	DL	15	124	15
2006	Sum	Aug	Tue	DL	DL	15	220	15
2003	Sum	Aug	Fri	DL	DL	11	220	11
2005	Sum	Aug	Mon	DL	DL	4	220	4
2003	Sum	Aug	Fri	DL	DL	11	220	11
2005	Sum	Aug	Mon	DL	DL	4	220	4
2003	Sum	Aug	Fri	DL	DL	11	220	11
2002	Sum	Aug	Thu	DL	DL	1	220	1
2003	Sum	Aug	Fri	DL	DL	11	220	11
2005	Sum	Aug	Mon	DL	DL	4	220	4
2003	Sum	Aug	Fri	DL	DL	11	220	11
2003	Sum	Aug	Fri	DL	DL	11	220	11
2005	Sum	Aug	Mon	DL	DL	4	220	4
2006	Sum	Aug	Tue	DL	DL	15	220	15
2004	Sum	Aug	Sun	DL	DL	23	221	23
2005	Sum	Aug	Mon	DL	DL	4	220	4
2003	Sum	Aug	Fri	DL	DL	11	220	11
2003	Sum	Aug	Fri	DL	DL	11	220	11
2003	Sum	Aug	Fri	DL	DL	11	220	11
2003	Sum	Aug	Fri	DL	DL	11	220	11
2004	Sum	Aug	Sun	DL	DL	23	221	23
2003	Sum	Aug	Fri	DL	DL	11	220	11
2006	Spr	May	Thu	DL	DL	8	124	8
2004	Spr	May	Tue	DL	DL	16	125	16
2005	Spr	May	Wed	DL	DL	27	124	27
2002	Spr	May	Sat	DL	DL	23	124	23
2006	Spr	May	Thu	DL	DL	8	124	8
2002	Spr	May	Sat	DL	DL	23	124	23
2004	Spr	May	Tue	DL	DL	16	125	16
2006	Spr	May	Thu	DL	DL	8	124	8
2003	Spr	May	Sun	DL	DL	4	124	4
2005	Spr	May	Wed	DL	DL	27	124	27
2003	Spr	May	Sun	DL	DL	4	124	4
2002	Spr	May	Sat	DL	DL	23	124	23
2003	Spr	May	Sun	DL	DL	4	124	4
2005	Spr	May	Wed	DL	DL	27	124	27
2002	Spr	May	Sat	DL	DL	23	124	23
2004	Spr	May	Tue	DL	DL	16	125	16
2002	Spr	May	Sat	DL	DL	23	124	23
2005	Sum	Aug	Sun	DL	DL	3	219	3
2003	Sum	Aug	Thu	DL	DL	10	219	10
2003	Sum	Aug	Thu	DL	DL	10	219	10
2005	Sum	Aug	Sun	DL	DL	3	219	3
2003	Sum	Aug	Thu	DL	DL	10	219	10
2005	Sum	Aug	Sun	DL	DL	3	219	3
2006	Sum	Aug	Mon	DL	DL	14	219	14
2002	Sum	Aug	Wed	DL	DL	29	219	29
2004	Sum	Aug	Sat	DL	DL	22	220	22
2005	Sum	Aug	Sun	DL	DL	3	219	3
2005	Sum	Aug	Sun	DL	DL	3	219	3
2004	Spr	May	Wed	DL	DL	17	126	17
2006	Spr	May	Fri	DL	DL	9	125	9
2006	Spr	May	Fri	DL	DL	9	125	9
2003	Spr	May	Mon	DL	DL	5	125	5
2004	Spr	May	Wed	DL	DL	17	126	17
2004	Spr	May	Wed	DL	DL	17	126	17
2005	Spr	May	Thu	DL	DL	28	125	28
2003	Spr	May	Mon	DL	DL	5	125	5
2006	Spr	May	Fri	DL	DL	9	125	9
[truncated: 9,772 more rows]
