# Supplementary material for: Temporal patterns of roe deer traffic accidents: Effects of season, daytime and lunar phase
Source: PLoS One. 2021 Mar 30;16(3):e0249082. doi: 10.1371/journal.pone.0249082 (PMC8009364; doi:10.1371/journal.pone.0249082)
Supplement: S1 File — (TXT) [file pone.0249082.s003.txt]

##############
# Paper: Temporal patterns of roe deer traffic accidents in southeastern Austria 
# Journal: PLoS One (2020)
# Authors: Steiner, Wolfgang; Schoell, Eva Maria; Leisch, Friedrich; Hacklaender Klaus
#
# R Script - Descriptive statistics, analyses and figures
# provided by Leisch, Friedrich; Schoell, Eva Maria
#
# R version 3.6.2 (2019-12-12) -- "Dark and Stormy Night"
# Copyright (C) 2019 The R Foundation for Statistical Computing
# Platform: x86_64-w64-mingw32/x64 (64-bit)
##############

# load data ####
deer <- read_excel("C:/Users/Desktop/S1 Data.xlsx")
summary(deer)

# load packages ####
library(MASS)
library(plotrix)
library(multcomp)
library(ggplot2)
library(lsmeans)
library(mgcv)
library(nlme)

# section{season} ####

# Prepare dataset
x <- ftable(year~season, data=deer)
deer.season <- as.data.frame(prop.table(x, 2))
tapply(deer.season$Freq, list(deer.season$season), summary)

# Run model
contrasts(deer.season$season) <- "contr.sdif"
lm.season <- lm(Freq~season, data=deer.season)
summary(lm.season)

# Validate model
E <- residuals(lm.season)
shapiro.test(E)
op <- par(mfrow = c(2,2))
plot(lm.season)
par(op)

# Calculate mean and standard deviation
tapply(deer.season$Freq*100, list(deer.season$season), mean)
tapply(deer.season$Freq*100, list(deer.season$season), sd)

# Multiple Comparisons of Means: Tukey Contrasts
diff.test <- glht(lm.season, linfct=mcp(season="Tukey"))
diff.test
cld(diff.test)

# section{month} ####

# Prepare dataset
x <- ftable(year~month, data=deer)
deer.month <- as.data.frame(prop.table(x, 2))

# Run model
contrasts(deer.month$month) <- "contr.sdif"
lm.month <- lm(Freq~month, data=deer.month)
summary(lm.month)

# Validate model
E <- residuals(lm.month)
shapiro.test(E)
op <- par(mfrow = c(2,2))
plot(lm.month)
par(op)

# Calculate mean and standard deviation
tapply(deer.month$Freq*100, list(deer.month$month), mean)
tapply(deer.month$Freq*100, list(deer.month$month), sd)

# Multiple Comparisons of Means: Tukey Contrasts
diff.test <- glht(lm.month, linfct=mcp(month="Tukey"))
diff.test
cld(diff.test)


# section{day of week} ####

# Prepare dataset
x <- ftable(year~DoWeek, data=deer)
deer.DoWeek <- as.data.frame(prop.table(x, 2))

# Run model
contrasts(deer.DoWeek$DoWeek) <- "contr.sdif"
lm.DoWeek <- lm(Freq~DoWeek, data=deer.DoWeek)
summary(lm.DoWeek)

# Validate model
E <- residuals(lm.DoWeek)
shapiro.test(E)
op <- par(mfrow = c(2,2))
plot(lm.DoWeek)
par(op)

# Calculate mean and standard deviation
tapply(deer.DoWeek$Freq*100, list(deer.DoWeek$DoWeek), mean)
tapply(deer.DoWeek$Freq*100, list(deer.DoWeek$DoWeek), sd)

# Multiple Comparisons of Means: Tukey Contrasts
diff.test <- glht(lm.DoWeek, linfct=mcp(DoWeek="Tukey"))
diff.test
cld(diff.test)

# Produce plot
CLD1 = cld(lsmeans(lm.DoWeek, ~DoWeek), Letters = letters, alpha = 0.05)
CLD1
CLD1$DoWeek = factor(CLD1$DoWeek, levels=c("Mon", "Tue", "Wed", "Thu", "Fri", "Sat", "Sun"))
CLD1$.group = gsub(" ", "", CLD1$.group)
pd1 = position_dodge(0.4)

tiff("Fig2.tiff", width = 132, height = 80, units = "mm", res = 600, compression = "lzw+p",pointsize = 10)
ggplot(CLD1, aes(x=DoWeek, y = lsmean, label = .group)) +
  geom_point(shape = 19,
             size = 1.2,
             position = pd1) +
  geom_errorbar(aes(ymin = lower.CL,
                    ymax = upper.CL),
                width = 0.1,
                size = 0.7,
                position = pd1) +
  xlab("\nDay of week") + ylab("Frequency of DVA (%) \n") +
  theme_classic() +
  theme(axis.title.x=element_text(size=10, colour="black")) +
  theme(axis.text.x=element_text(size=10, colour="black")) +
  theme(axis.title.y=element_text(size=10, colour="black")) +
  theme(axis.text.y=element_text(size=10, colour="black")) + 
  theme(plot.margin = margin(1,1,1,1, "cm"),
        panel.border=element_rect(colour="black", fill=NA, size=0.8)) +
  theme(plot.margin = unit(c(0.2,0.2,0.2,0.2), "cm")) +
  geom_text(aes(y = 0.18, label = .group)) 
dev.off()


# section{time of day - illumination LR3} ####

# Prepare dataset
x <- ftable(year~LR3, data=deer)
deer.LR3 <- as.data.frame(prop.table(x, 2))

# Run model
lm.LR3 <- lm(Freq~LR3, data=deer.LR3)
summary(lm.LR3)

# Validate model
E <- residuals(lm.LR3)
shapiro.test(E) # 0.2782
op <- par(mfrow = c(2,2))
plot(lm.LR3)
par(op)

# Calculate mean and standard deviation
tapply(deer.LR3$Freq*100, list(deer.LR3$LR3), mean)
tapply(deer.LR3$Freq*100, list(deer.LR3$LR3), sd)


# section{time of day - illumination LR5} ####

# Prepare dataset
x <- ftable(year~LR5, data=deer)
deer.LR5 <- as.data.frame(prop.table(x, 2))

# Run model
lm.LR5 <- lm(Freq~LR5, data=deer.LR5)
summary(lm.LR5)

# Validate model
E <- residuals(lm.LR5)
shapiro.test(E) 
op <- par(mfrow = c(2,2))
plot(lm.LR5)
par(op)

# Calculate mean and standard deviation
tapply(deer.LR5$Freq*100, list(deer.LR5$LR5), mean)
tapply(deer.LR5$Freq*100, list(deer.LR5$LR5), sd)

# Multiple Comparisons of Means: Tukey Contrasts
diff.test <- glht(lm.LR5, linfct=mcp(LR5="Tukey"))
diff.test
cld(diff.test)

# Produce plot
CLD = cld(lsmeans(lm.LR5, ~LR5), Letters = letters, alpha = 0.05)
CLD
CLD$LR5 = factor(CLD$LR5, levels=c("NbD", "DA", "DL", "DU", "NaD"))
CLD$.group = gsub(" ", "", CLD$.group)
pd = position_dodge(0.4)

## FERTIGER PLOT
tiff("Fig3.tiff", width = 132, height = 80, units = "mm", res = 600, compression = "lzw+p",pointsize = 10)
ggplot(CLD, aes(x=LR5, y = lsmean, label = .group)) +
  geom_point(shape = 19,
             size = 1.2,
             position = pd) +
  xlab("\nIllumination") + ylab("Frequency of DVA (%)\n") +
  geom_errorbar(aes(ymin = lower.CL,
                    ymax = upper.CL),
                width = 0.1,
                size = 0.7,
                position = pd) +
  theme_classic() +
  theme(axis.title.x=element_text(size=10, colour="black")) +
  theme(axis.text.x=element_text(size=10, colour="black")) +
  theme(axis.title.y=element_text(size=10, colour="black")) +
  theme(axis.text.y=element_text(size=10, colour="black")) + 
  theme(plot.margin = margin(1,1,1,1, "cm"),
        panel.border=element_rect(colour="black", fill=NA, size=1)) +
  theme(plot.margin = unit(c(0.2,0.2,0.2,0.2), "cm")) +
  geom_text(aes(y = 0.4, label = .group)) 
dev.off()


# section{day of moon cycle} ####

# Prepare dataset
x <- ftable(year~moonday, data=deer)
deer.mond <- as.data.frame(prop.table(x, 2))
deer.mond$moonday <- as.integer(deer.mond$moonday)

# Supplementary material
tiff("S1_Fig.tiff", width = 132, height = 80, units = "mm", res = 600, compression = "lzw+p",pointsize = 10)
op<-par(mar=c(4,4,1,1), oma=c(0,0,0,0), las=1)
plot(Freq~moonday, data=deer.mond,  xlab="Days of moon cycle", ylab="Frequency of DVA (%)", pch=1, xlim=c(0,30), ylim=c(0, 0.06))
par(op)
dev.off()

plot(Freq~moonday, data=deer.mond, xlab="Moon Day", ylab="Frequency of DVA (%)", pch=1, xlim=c(0,30), ylim=c(0, 0.06), subset=moonday<30)

## Analysis without moon day 30
gam.mond <- gam(Freq~s(moonday, bs="cc"), data=deer.mond,
                subset=moonday<30)
summary(gam.mond)

# create a sequence of temperature that spans your temperature
maxmond <- max(deer.mond$moonday-1)
minmond <- min(deer.mond$moonday)
mond.seq <- seq(minmond, maxmond, length = 100)
mond.seq <- data.frame(moonday=mond.seq)

# predict only the moon term (the sum of the term predictions and 
# the intercept gives you the overall prediction)
preds<-predict(gam.mond, type="terms", newdata=mond.seq,
               se.fit=TRUE)
mond <- mond.seq$moonday
fit<-preds$fit
fit.up95<-fit-1.96*preds$se.fit
fit.low95<-fit+1.96*preds$se.fit

tiff("Fig4.tiff", width = 132, height = 80, units = "mm", res = 600, compression = "lzw+p",pointsize = 10)
op<-par(mar=c(4,4,1,1), oma=c(0.5,1.5,0,0))
plot(mond, fit, type="n", ylab="", lwd=1, xlim=c(0,30), ylim=c(-0.004, 0.006),
     xlab="Days of moon cylce", las=1)
mtext("s(Days of moon cylce, 2.882)", side = 2, line = 4)
lines(mond, fit.up95, lty="dashed")
lines(mond, fit.low95, lty="dashed")
lines(mond, fit, lwd=2)
par(op)
dev.off()


# section{day of year} ####

# Prepare dataset
deer.yday <- as.data.frame(ftable(year~yday, data=deer))
deer.yday$yday <- as.integer(deer.yday$yday)

gam.yday <- gam(Freq~s(yday, bs="cc"), data=deer.yday, family=poisson)
summary(gam.yday)

# create a sequence of temperature that spans your temperature
maxyday <- max(deer.yday$yday)
minyday <- min(deer.yday$yday)
yday.seq <- seq(minyday, maxyday, length = 1000)
yday.seq <- data.frame(yday=yday.seq)

# predict only the moon term (the sum of the term predictions and 
# the intercept gives you the overall prediction)
preds<-predict(gam.yday, type="terms", newdata=yday.seq,
               se.fit=TRUE)
yday <- yday.seq$yday
fit1<-preds$fit
fit1.up95<-fit1-1.96*preds$se.fit
fit1.low95<-fit1+1.96*preds$se.fit

tiff("Fig1.tiff", width = 132, height = 80, units = "mm", res = 600, compression = "lzw+p",pointsize = 10)
op<-par(mar=c(4,3,1,1), oma=c(0.5,1.5,0,0))
plot(yday, fit1, type="n", lwd=2, xlim=c(0,365), ylim=c(-0.4, 0.45),
     xlab="Day of year", ylab="", las=1)
mtext("s(Day of year, 7.932)", side = 2, line = 3)
lines(yday, fit1.up95, lty="dashed")
lines(yday, fit1.low95, lty="dashed")
lines(yday, fit1, lwd=2)
par(op)
dev.off()
